# Supplementary material for: Lacticaseibacillus paracasei subsp. paracasei 2LB: Identification of Genes to Assess the Safety and Probiotic Potential of the Strain
Source: Foods. 2025 Oct 9;14(19):3449. doi: 10.3390/foods14193449 (PMC12523646; doi:10.3390/foods14193449)
Supplement: Supplementary file 1 [file foods-14-03449-s001.zip]

Archive with 4 entries (4 files):
- Table S1. 93 whole genome strains of Lacticaseibacillus paracasei taken from the NCBI database.pdf
- Table S2. Analysis of carbohydrate-active enzymes (CAZymes) in the strain Lacticaseibacillus paracasei subsp. paracasei 2 LB.xlsx
- Table S3. In Silico Safety and Stability Assessment.xlsx
- Table S4. In vitro evaluation of antagonistic activity, bile salt resistance, and adhesive properties (co-aggregation and auto-aggregation) of Lacticaseibacillus paracasei sub.pdf
