# Supplementary material for: Lacticaseibacillus paracasei subsp. paracasei 2LB: Identification of Genes to Assess the Safety and Probiotic Potential of the Strain
Source: Foods. 2025 Oct 9;14(19):3449. doi: 10.3390/foods14193449 (PMC12523646; doi:10.3390/foods14193449)
Supplement: Supplementary file 1 [file foods-14-03449-s001.zip › Table S2. Analysis of carbohydrate-active enzymes (CAZymes) in the strain Lacticaseibacillus paracasei subsp. paracasei 2 LB.xlsx]

## Sheet: Лист1
Table S2. Analysis of carbohydrate-active enzymes (CAZymes) in the strain Lacticaseibacillus paracasei subsp. paracasei 2 LB
HMM Profile	Profile Length	Gene ID	Gene Length	E Value	Profile Start	Profile End	Gene Start	Gene End	Coverage
PL8	259	NODE_26_length_38950_cov_20.073075_26	1030	1.9e-81	2	257	452	707	0.984555984556
PL12_1	138	NODE_26_length_38950_cov_20.073075_3	642	3.1e-47	1	138	336	475	0.992753623188
GT83	540	NODE_4_length_145981_cov_18.451480_114	717	3.6e-26	3	221	6	226	0.403703703704
GT8	257	NODE_5_length_142856_cov_17.239545_152	319	1.9e-52	28	255	5	248	0.88326848249
GT8	257	NODE_5_length_142856_cov_17.239545_153	280	2.9e-34	30	254	3	248	0.871595330739
GT8	257	NODE_5_length_142856_cov_17.239545_98	292	9.7e-38	30	255	4	264	0.875486381323
GT51	177	NODE_12_length_97754_cov_15.932150_97	681	1.1e-65	3	177	67	242	0.983050847458
GT51	177	NODE_2_length_170499_cov_15.114573_66	769	4e-57	2	176	81	260	0.983050847458
GT51	177	NODE_4_length_145981_cov_18.451480_18	928	1.2e-53	12	177	123	300	0.932203389831
GT5	472	NODE_23_length_43732_cov_16.815595_24	482	1.8e-175	1	471	3	475	0.995762711864
GT4	160	NODE_11_length_105408_cov_21.675488_73	370	2.2e-31	12	157	188	333	0.90625
GT4	160	NODE_1_length_195833_cov_18.377944_132	520	1e-34	6	153	325	473	0.91875
GT4	160	NODE_1_length_195833_cov_18.377944_133	504	1.6e-32	9	158	324	474	0.93125
GT4	160	NODE_2_length_170499_cov_15.114573_2	512	1.5e-29	6	156	319	473	0.9375
GT4	160	NODE_2_length_170499_cov_15.114573_3	539	3e-26	8	159	332	488	0.94375
GT4	160	NODE_33_length_17605_cov_15.914807_6	346	7.2e-20	8	155	178	317	0.91875
GT4	160	NODE_36_length_14365_cov_18.545793_7	343	8.2e-20	4	154	159	305	0.9375
GT4	160	NODE_36_length_14365_cov_18.545793_8	403	3e-29	10	132	203	325	0.7625
GT4	160	NODE_37_length_14322_cov_17.092356_4	357	1.1e-26	8	157	179	328	0.93125
GT35	674	NODE_23_length_43732_cov_16.815595_23	803	5.9e-250	2	673	93	791	0.995548961424
GT28	157	NODE_3_length_153231_cov_15.623530_108	364	7.8e-48	1	157	188	347	0.993630573248
GT2	170	NODE_15_length_91441_cov_18.917986_63	241	8e-25	1	96	7	100	0.558823529412
GT2	170	NODE_25_length_41312_cov_21.577807_7	261	3.2e-34	1	168	7	172	0.982352941176
GT2	170	NODE_26_length_38950_cov_20.073075_19	314	5e-29	1	168	5	174	0.982352941176
GT2	170	NODE_37_length_14322_cov_17.092356_10	273	3.3e-22	1	163	7	166	0.952941176471
GT2	170	NODE_37_length_14322_cov_17.092356_6	323	6.6e-39	1	169	5	169	0.988235294118
GT2	170	NODE_44_length_7799_cov_22.826512_2	220	4.3e-18	25	109	6	89	0.494117647059
GT2	170	NODE_49_length_5809_cov_27.640162_1	108	1.1e-21	1	86	17	100	0.5
GT2	170	NODE_4_length_145981_cov_18.451480_115	326	1.1e-36	1	166	10	170	0.970588235294
GT2	170	NODE_5_length_142856_cov_17.239545_101	354	1.8e-41	1	142	9	145	0.829411764706
GT2	170	NODE_5_length_142856_cov_17.239545_92	310	1.3e-28	2	150	7	152	0.870588235294
GT125	136	NODE_33_length_17605_cov_15.914807_11	424	1.7e-22	2	133	208	354	0.963235294118
GT119	360	NODE_16_length_85751_cov_16.547580_54	402	1.7e-78	3	358	24	386	0.986111111111
GT119	360	NODE_3_length_153231_cov_15.623530_66	390	6.3e-86	2	359	15	376	0.991666666667
GT113	322	NODE_33_length_17605_cov_15.914807_12	337	2.7e-101	4	320	11	331	0.981366459627
GH88	329	NODE_26_length_38950_cov_20.073075_9	393	6.2e-127	3	329	57	384	0.990881458967
GH73	128	NODE_5_length_142856_cov_17.239545_85	212	1.3e-37	2	128	68	206	0.984375
GH65	372	NODE_1_length_195833_cov_18.377944_42	754	4.7e-150	1	371	320	690	0.994623655914
GH4	179	NODE_26_length_38950_cov_20.073075_24	462	1.7e-66	2	178	9	185	0.983240223464
GH36	688	NODE_28_length_33796_cov_17.174166_22	741	1.2e-237	1	687	12	703	0.997093023256
GH36	688	NODE_5_length_142856_cov_17.239545_150	764	2.9e-250	2	687	10	714	0.995639534884
GH35	307	NODE_14_length_95637_cov_20.217956_62	599	1.8e-126	1	306	10	327	0.99348534202
GH32	293	NODE_13_length_97741_cov_20.234454_67	1137	6.9e-76	1	285	188	556	0.969283276451
GH32	293	NODE_19_length_78539_cov_17.514921_56	493	2.6e-73	1	285	40	335	0.969283276451
GH31_4	435	NODE_21_length_59086_cov_20.063722_48	681	3.2e-170	1	431	210	661	0.988505747126
GH31_15	426	NODE_13_length_97741_cov_20.234454_37	748	3.1e-198	1	426	160	586	0.99765258216
GH3	216	NODE_4_length_145981_cov_18.451480_122	796	1.1e-70	7	216	36	252	0.967592592593
GH29	346	NODE_7_length_135490_cov_21.142602_47	345	3.1e-81	40	332	3	334	0.843930635838
GH29	346	NODE_8_length_133100_cov_17.154227_74	379	1.7e-87	32	334	6	376	0.872832369942
GH25	177	NODE_13_length_97741_cov_20.234454_51	255	7.7e-36	2	174	7	177	0.971751412429
GH25	177	NODE_15_length_91441_cov_18.917986_4	324	6.7e-28	42	171	10	148	0.728813559322
GH25	177	NODE_37_length_14322_cov_17.092356_2	652	6.1e-41	1	177	49	233	0.994350282486
GH25	177	NODE_5_length_142856_cov_17.239545_116	246	9.7e-31	7	175	59	217	0.949152542373
GH25	177	NODE_5_length_142856_cov_17.239545_12	395	2e-36	2	171	36	215	0.954802259887
GH25	177	NODE_8_length_133100_cov_17.154227_82	395	2.2e-35	2	171	36	215	0.954802259887
GH20	337	NODE_14_length_95637_cov_20.217956_67	570	3.7e-42	18	315	41	357	0.881305637982
GH2	752	NODE_13_length_97741_cov_20.234454_78	982	2.7e-216	22	751	20	868	0.969414893617
GH2	752	NODE_48_length_6326_cov_30.185352_3	627	1.5e-146	7	486	19	622	0.636968085106
GH188	259	NODE_5_length_142856_cov_17.239545_113	318	3.6e-17	1	116	2	115	0.444015444015
GH188	259	NODE_5_length_142856_cov_17.239545_2	306	1.3e-16	3	134	4	134	0.505791505792
GH188	259	NODE_6_length_137662_cov_18.857309_41	327	2e-22	2	166	5	164	0.633204633205
GH170	350	NODE_28_length_33796_cov_17.174166_18	367	1.5e-106	1	349	3	361	0.994285714286
GH170	350	NODE_7_length_135490_cov_21.142602_121	367	1.8e-114	1	349	3	361	0.994285714286
GH136	491	NODE_26_length_38950_cov_20.073075_1	310	3e-59	2	233	37	309	0.470468431772
GH136	491	NODE_65_length_2122_cov_21.546366_1	460	2.8e-67	231	491	4	309	0.529531568228
GH13_9	301	NODE_23_length_43732_cov_16.815595_27	700	1.6e-140	1	301	174	473	0.996677740864
GH13_39	320	NODE_23_length_43732_cov_16.815595_22	593	7.8e-118	1	320	182	491	0.996875
GH13_31	349	NODE_13_length_97741_cov_20.234454_35	563	4.5e-162	1	349	30	379	0.997134670487
GH13_31	349	NODE_19_length_78539_cov_17.514921_58	556	3.3e-137	1	348	32	382	0.994269340974
GH13_31	349	NODE_1_length_195833_cov_18.377944_39	542	1.6e-153	1	348	27	361	0.994269340974
GH13_31	349	NODE_1_length_195833_cov_18.377944_44	559	5.6e-115	1	348	27	377	0.994269340974
GH13_29	346	NODE_15_length_91441_cov_18.917986_29	549	4.1e-171	1	345	24	370	0.994219653179
GH13_20	300	NODE_1_length_195833_cov_18.377944_43	582	1.3e-125	1	300	182	485	0.996666666667
GH1	429	NODE_31_length_27962_cov_17.226621_21	483	1.1e-147	4	428	5	478	0.988344988345
GH1	429	NODE_49_length_5809_cov_27.640162_4	475	3.6e-147	1	426	1	469	0.990675990676
CE9	373	NODE_14_length_95637_cov_20.217956_63	387	5.1e-123	15	373	19	378	0.959785522788
CE9	373	NODE_8_length_133100_cov_17.154227_64	382	4.4e-122	2	372	7	373	0.991957104558
CE4	130	NODE_22_length_57147_cov_16.337040_48	319	5.6e-23	4	116	109	231	0.861538461538
CE1	227	NODE_19_length_78539_cov_17.514921_35	336	1.6e-46	2	223	87	325	0.973568281938
CE1	227	NODE_21_length_59086_cov_20.063722_14	268	3.9e-49	1	223	10	261	0.977973568282
CBM48	76	NODE_23_length_43732_cov_16.815595_27	700	1.7e-17	3	67	24	99	0.842105263158
CBM34	120	NODE_1_length_195833_cov_18.377944_43	582	8.8e-31	2	119	7	132	0.975
AA7	458	NODE_10_length_107434_cov_21.487480_30	454	2.8e-63	8	261	34	301	0.552401746725
AA4	522	NODE_6_length_137662_cov_18.857309_45	465	8.5e-21	16	297	11	284	0.538314176245
AA1	358	NODE_9_length_118307_cov_19.116669_23	510	9.3e-29	9	357	69	455	0.972067039106
