# Supplementary material for: Lacticaseibacillus paracasei subsp. paracasei 2LB: Identification of Genes to Assess the Safety and Probiotic Potential of the Strain
Source: Foods. 2025 Oct 9;14(19):3449. doi: 10.3390/foods14193449 (PMC12523646; doi:10.3390/foods14193449)
Supplement: Supplementary file 1 [file foods-14-03449-s001.zip › Table S3. In Silico Safety and Stability Assessment.xlsx]

## Sheet: Phatest
REGION	REGION_LENGTH	COMPLETENESS(score)	SPECIFIC_KEYWORD	REGION_POSITION	RNA_NUM	TOTAL_PROTEIN_NUM	PHAGE_HIT_PROTEIN_NUM	HYPOTHETICAL_PROTEIN_NUM	PHAGE+HYPO_PROTEIN_PERCENTAGE	BACTERIAL_PROTEIN_NUM	ATT_SITE_SHOWUP	PHAGE_SPECIES_NUM	MOST_COMMON_PHAGE_NAME(hit_genes_count)	FIRST_MOST_COMMON_PHAGE_NUM	FIRST_MOST_COMMON_PHAGE_PERCENTAGE	GC_PERCENTAGE
1	32.8Kb	intact(140)	tail,capsid,portal,terminase,integrase	NODE_1_length_195833_cov_18.377944:146874-179714	0	44	39	5	1	0	yes	9	PHAGE_Lactob_iA2_NC_028830(33),PHAGE_Lactob_PLE2_NC_031036(21),PHAGE_Paenib_PG1_NC_021558(4),PHAGE_Bacill_phBC6A52_NC_004821(4),PHAGE_Entero_vB_IME197_NC_028671(3),PHAGE_Lactob_T25_NC_048625(3),PHAGE_Lactob_Lrm1_NC_011104(3),PHAGE_Lactob_J_1_NC_022756(3),PHAGE_Lactob_PL_1_NC_022757(3),PHAGE_Lactob_CL2_NC_028835(3),PHAGE_Lactob_PLE3_NC_031125(3),PHAGE_Lactob_CL1_NC_028888(2),PHAGE_Clostr_phiCD506_…	18	0.75	45.77%
2	43.5Kb	intact(150)	lysin,tail,head,capsid,scaffold,portal,terminase,integrase	NODE_5_length_142856_cov_17.239545:4474-47977	0	67	59	7	98.5%	1	yes	18	PHAGE_Lactob_PLE3_NC_031125(39),PHAGE_Lactob_iLp84_NC_028783(32),PHAGE_Lactob_iLp1308_NC_028911(20),PHAGE_Lactob_CL1_NC_028888(17),PHAGE_Lactob_CL2_NC_028835(12),PHAGE_Lactob_BH1_NC_048737(7),PHAGE_Lactob_Lrm1_NC_011104(7),PHAGE_Lactob_phiAT3_NC_005893(5),PHAGE_Lactob_T25_NC_048625(5),PHAGE_Lactob_Lc_Nu_NC_007501(4),PHAGE_Lactob_J_1_NC_022756(4),PHAGE_Lactob_PLE2_NC_031036(3),PHAGE_Lactob_LJ_NC_0…	26	58.2%	44.52%
3	41.8Kb	intact(150)	lysin,tail,head,capsid,portal,terminase,integrase	NODE_8_length_133100_cov_17.154227:88605-130488	0	59	50	8	98.3%	1	yes	17	PHAGE_Lactob_PL_1_NC_022757(28),PHAGE_Lactob_J_1_NC_022756(25),PHAGE_Lactob_LJ_NC_048680(22),PHAGE_Lactob_BH1_NC_048737(21),PHAGE_Lactob_Lrm1_NC_011104(20),PHAGE_Lactob_A2_NC_004112(14),PHAGE_Lactob_phiAT3_NC_005893(8),PHAGE_Lactob_PLE3_NC_031125(6),PHAGE_Lactob_CL2_NC_028835(6),PHAGE_Lactob_iLp1308_NC_028911(6),PHAGE_Lactob_iLp84_NC_028783(5),PHAGE_Lactob_Lc_Nu_NC_007501(5),PHAGE_Lactob_T25_NC_0…	11	47.45%	44.63%
4	26.3Kb	incomplete(30)	integrase,lysin	NODE_29_length_30495_cov_20.666754:3986-30326	0	25	16	9	1	0	yes	13	PHAGE_Lactob_BH1_NC_048737(4),PHAGE_Lactob_CL1_NC_028888(3),PHAGE_Lactob_PLE3_NC_031125(3),PHAGE_Lactob_PLE2_NC_031036(3),PHAGE_Lactob_phiAT3_NC_005893(3),PHAGE_Lactob_iA2_NC_028830(3),PHAGE_Lactob_Lrm1_NC_011104(2),PHAGE_Entero_EFC_1_NC_025453(2),PHAGE_Lactob_iLp84_NC_028783(2),PHAGE_Lactob_T25_NC_048625(2),PHAGE_Lactob_iLp1308_NC_028911(2),PHAGE_Entero_phiFL1A_NC_013646(1),PHAGE_Strept_phiNJ2_N…	2	0.16	44.63%

## Sheet: VirulenceFinder
virulencefinder Results
Organism(s): Enterococcus faecium & Enterococcus lactis
*************************************************************************************************************
Virulence genes for Enterococcus faecium & Enterococcus lactis
*************************************************************************************************************************************
Virulence factor Identity Query / Template length Contig Position in contig Protein function Accession number
*************************************************************************************************************************************
- - - No hit found - - -
=====================================================================================================================================
Organism(s): S. aureus
*************************************************************************************************************
Exoenzyme genes for S. aureus
*************************************************************************************************************************************
Virulence factor Identity Query / Template length Contig Position in contig Protein function Accession number
*************************************************************************************************************************************
- - - No hit found - - -
=====================================================================================================================================
*************************************************************************************************************
Hostimm genes for S. aureus
*************************************************************************************************************************************
Virulence factor Identity Query / Template length Contig Position in contig Protein function Accession number
*************************************************************************************************************************************
- - - No hit found - - -
=====================================================================================================================================
*************************************************************************************************************
Toxin genes for S. aureus
*************************************************************************************************************************************
Virulence factor Identity Query / Template length Contig Position in contig Protein function Accession number
*************************************************************************************************************************************
- - - No hit found - - -
=====================================================================================================================================
virulencefinder Results
Organism(s): Listeria
*************************************************************************************************************
Virulence genes for Listeria
*************************************************************************************************************************************
Virulence factor Identity Query / Template length Contig Position in contig Protein function Accession number
*************************************************************************************************************************************
- - - No hit found - - -
=====================================================================================================================================
virulencefinder Results
Organism(s): Enterococcus
*************************************************************************************************************
Virulence genes for Enterococcus
*************************************************************************************************************************************
Virulence factor Identity Query / Template length Contig Position in contig Protein function Accession number
*************************************************************************************************************************************
- - - No hit found - - -
=====================================================================================================================================
virulencefinder Results
Organism(s): Escherichia coli
*************************************************************************************************************
Virulence genes for Escherichia coli
*************************************************************************************************************************************
Virulence factor Identity Query / Template length Contig Position in contig Protein function Accession number
*************************************************************************************************************************************
- - - No hit found - - -
=====================================================================================================================================
*************************************************************************************************************
Shiga-toxin genes
*************************************************************************************************************************************
Virulence factor Identity Query / Template length Contig Position in contig Protein function Accession number
*************************************************************************************************************************************
- - - No hit found - - -
=====================================================================================================================================
Extended Output:

## Sheet: PlasmidFinder
PlasmidFinder Results
Organism(s): Gram Positive
****************************************************************************************
Inc18
****************************************************************************************************************
Plasmid Identity Query / Template length Contig Position in contig Note Accession number
****************************************************************************************************************
- - - No hit found - - -
================================================================================================================
****************************************************************************************
Rep1
****************************************************************************************************************
Plasmid Identity Query / Template length Contig Position in contig Note Accession number
****************************************************************************************************************
- - - No hit found - - -
================================================================================================================
****************************************************************************************
Rep_trans
****************************************************************************************************************
Plasmid Identity Query / Template length Contig Position in contig Note Accession number
****************************************************************************************************************
- - - No hit found - - -
================================================================================================================
****************************************************************************************
Rep3
****************************************************************************************************************
Plasmid Identity Query / Template length Contig Position in contig Note Accession number
****************************************************************************************************************
- - - No hit found - - -
================================================================================================================
****************************************************************************************
Rep2
****************************************************************************************************************
Plasmid Identity Query / Template length Contig Position in contig Note Accession number
****************************************************************************************************************
- - - No hit found - - -
================================================================================================================
****************************************************************************************
NT_Rep
****************************************************************************************************************
Plasmid Identity Query / Template length Contig Position in contig Note Accession number
****************************************************************************************************************
- - - No hit found - - -
================================================================================================================
****************************************************************************************
RepL
****************************************************************************************************************
Plasmid Identity Query / Template length Contig Position in contig Note Accession number
****************************************************************************************************************
- - - No hit found - - -
================================================================================================================
****************************************************************************************
RepA_N
****************************************************************************************************************
Plasmid Identity Query / Template length Contig Position in contig Note Accession number
****************************************************************************************************************
- - - No hit found - - -
================================================================================================================
Extended Output:

## Sheet: PathogenFinder
PathogenFinder
INPUT SEQUENCE INFO:
Input Name ::	1_10_02_2025_122657_967389_input.fsa.translated
Sequences ::	2936
Total bpp ::	864551
Longest seq ::	3177
Shortest seq ::	31
Avg seq lenght ::	294.0
RESULTS:
Min Identity Threshold ::	100.0
Z-THRESHOLD ::	3.0
Prediction Score ::	-968.447
Probability of being human pathogen ::	0.188
Matches::	492
Genome Coverage (%) ::	16.76
Pathogenic Families Matched ::	0
Non-Pathogenic Families Matched ::	492
The organisms is predicted as human pathogenic ::	No
MATCHED SEQUENCES:
#input_seq:	NODE_4_length_145981_cov_18.451480_18 # 15631 # 18414 # 1 # ID=4_18;partial=00;start_type=TTG;rbs_motif=AGxAGG/AGGxGG;rbs_spacer=5-10bp;gc_cont=0.469
#matched_seq:	28537	CP001084	Lactobacillus casei str. Zhang, complete genome.	Lactobacillales	conserved hypothetical protein	ADK18038	No	100.0
#input_seq:	NODE_13_length_97741_cov_20.234454_73 # 81488 # 83896 # 1 # ID=13_73;partial=00;start_type=TTG;rbs_motif=GGxGG;rbs_spacer=5-10bp;gc_cont=0.443
#matched_seq:	28537	CP001084	Lactobacillus casei str. Zhang, complete genome.	Lactobacillales	transcriptional activator	ADK17693	No	100.0
#input_seq:	NODE_110_length_543_cov_194.367788_1 # 37 # 357 # 1 # ID=110_1;partial=00;start_type=ATG;rbs_motif=GGA/GAG/AGG;rbs_spacer=5-10bp;gc_cont=0.417
#matched_seq:	28537	CP001084	Lactobacillus casei str. Zhang, complete genome.	Lactobacillales	YbfG	ADK17330	No	100.0
#input_seq:	NODE_1_length_195833_cov_18.377944_16 # 17224 # 19332 # -1 # ID=1_16;partial=00;start_type=ATG;rbs_motif=GGA/GAG/AGG;rbs_spacer=5-10bp;gc_cont=0.481
#matched_seq:	28537	CP001084	Lactobacillus casei str. Zhang, complete genome.	Lactobacillales	NhaP-type Na+/H+ and K+/H+ antiporter	ADK18197	No	100.0
#input_seq:	NODE_6_length_137662_cov_18.857309_22 # 23676 # 25730 # -1 # ID=6_22;partial=00;start_type=ATG;rbs_motif=AGGAGG;rbs_spacer=5-10bp;gc_cont=0.471
#matched_seq:	30359	FM177140	Lactobacillus casei BL23 complete genome, strain BL23.	Lactobacillales	Probable potassium transport system protein kup	CAQ67584	No	100.0
#input_seq:	NODE_6_length_137662_cov_18.857309_120 # 128236 # 130191 # 1 # ID=6_120;partial=00;start_type=ATG;rbs_motif=AGxAG;rbs_spacer=5-10bp;gc_cont=0.494
#matched_seq:	28537	CP001084	Lactobacillus casei str. Zhang, complete genome.	Lactobacillales	DNA mismatch repair enzyme (predicted ATPase)	ADK19410	No	100.0
#input_seq:	NODE_22_length_57147_cov_16.337040_43 # 46267 # 48075 # -1 # ID=22_43;partial=00;start_type=ATG;rbs_motif=GGA/GAG/AGG;rbs_spacer=5-10bp;gc_cont=0.462
#matched_seq:	28537	CP001084	Lactobacillus casei str. Zhang, complete genome.	Lactobacillales	ABC-type antimicrobial peptide transport system, permease component	ADK19140	No	100.0
#input_seq:	NODE_23_length_43732_cov_16.815595_21 # 21100 # 22878 # -1 # ID=23_21;partial=00;start_type=ATG;rbs_motif=GGAGG;rbs_spacer=5-10bp;gc_cont=0.486
#matched_seq:	28537	CP001084	Lactobacillus casei str. Zhang, complete genome.	Lactobacillales	amylopullulanase	ADK19185	No	100.0
#input_seq:	NODE_3_length_153231_cov_15.623530_131 # 145276 # 146979 # -1 # ID=3_131;partial=00;start_type=ATG;rbs_motif=GGAG/GAGG;rbs_spacer=5-10bp;gc_cont=0.464
#matched_seq:	30359	FM177140	Lactobacillus casei BL23 complete genome, strain BL23.	Lactobacillales	Septation ring formation regulator ezrA	CAQ66558	No	100.0
#input_seq:	NODE_1_length_195833_cov_18.377944_88 # 98577 # 100244 # -1 # ID=1_88;partial=00;start_type=ATG;rbs_motif=GGAGG;rbs_spacer=5-10bp;gc_cont=0.486
#matched_seq:	28537	CP001084	Lactobacillus casei str. Zhang, complete genome.	Lactobacillales	Signal transduction histidine kinase	ADK18125	No	100.0
#input_seq:	NODE_10_length_107434_cov_21.487480_72 # 81378 # 83003 # 1 # ID=10_72;partial=00;start_type=ATG;rbs_motif=GGAG/GAGG;rbs_spacer=5-10bp;gc_cont=0.453
#matched_seq:	28537	CP001084	Lactobacillus casei str. Zhang, complete genome.	Lactobacillales	ABC-type oligopeptide transport system, periplasmic component	ADK17497	No	100.0
#input_seq:	NODE_24_length_43480_cov_16.930755_2 # 2106 # 3683 # -1 # ID=24_2;partial=00;start_type=ATG;rbs_motif=GGxGG;rbs_spacer=5-10bp;gc_cont=0.442
#matched_seq:	30359	FM177140	Lactobacillus casei BL23 complete genome, strain BL23.	Lactobacillales	Putative uncharacterized protein	CAQ67127	No	100.0
#input_seq:	NODE_17_length_80798_cov_20.540467_38 # 36224 # 37753 # -1 # ID=17_38;partial=00;start_type=ATG;rbs_motif=GGxGG;rbs_spacer=5-10bp;gc_cont=0.434
#matched_seq:	28537	CP001084	Lactobacillus casei str. Zhang, complete genome.	Lactobacillales	Exopolyphosphatase	ADK19773	No	100.0
#input_seq:	NODE_19_length_78539_cov_17.514921_10 # 9801 # 11318 # 1 # ID=19_10;partial=00;start_type=ATG;rbs_motif=AGGAGG;rbs_spacer=5-10bp;gc_cont=0.489
#matched_seq:	402	CP000423	Lactobacillus casei ATCC 334, complete genome.	Lactobacillales	Membrane protease subunit, stomatin/prohibitin family	ABJ70902	No	100.0
#input_seq:	NODE_4_length_145981_cov_18.451480_29 # 27223 # 28677 # -1 # ID=4_29;partial=00;start_type=ATG;rbs_motif=AGGAG;rbs_spacer=5-10bp;gc_cont=0.489
#matched_seq:	30359	FM177140	Lactobacillus casei BL23 complete genome, strain BL23.	Lactobacillales	Glutamate racemase	CAQ65983	No	100.0
#input_seq:	NODE_14_length_95637_cov_20.217956_37 # 36404 # 37852 # -1 # ID=14_37;partial=00;start_type=GTG;rbs_motif=GGAGG;rbs_spacer=5-10bp;gc_cont=0.480
#matched_seq:	30359	FM177140	Lactobacillus casei BL23 complete genome, strain BL23.	Lactobacillales	Putative APC family, amino-acid transporter	CAQ65444	No	100.0
#input_seq:	NODE_28_length_33796_cov_17.174166_11 # 9362 # 10792 # -1 # ID=28_11;partial=00;start_type=ATG;rbs_motif=GGA/GAG/AGG;rbs_spacer=5-10bp;gc_cont=0.496
#matched_seq:	28537	CP001084	Lactobacillus casei str. Zhang, complete genome.	Lactobacillales	efflux pump antibiotic resistance protein	ADK19237	No	100.0
#input_seq:	NODE_7_length_135490_cov_21.142602_114 # 106613 # 108040 # -1 # ID=7_114;partial=00;start_type=ATG;rbs_motif=AGGAG/GGAGG;rbs_spacer=11-12bp;gc_cont=0.448
#matched_seq:	28537	CP001084	Lactobacillus casei str. Zhang, complete genome.	Lactobacillales	conserved hypothetical protein	ADK20003	No	100.0
#input_seq:	NODE_6_length_137662_cov_18.857309_124 # 133341 # 134732 # -1 # ID=6_124;partial=00;start_type=ATG;rbs_motif=GGAG/GAGG;rbs_spacer=5-10bp;gc_cont=0.432
#matched_seq:	28537	CP001084	Lactobacillus casei str. Zhang, complete genome.	Lactobacillales	Hemolysin-related protein with CBS domains	ADK19404	No	100.0
#input_seq:	NODE_7_length_135490_cov_21.142602_67 # 61526 # 62902 # -1 # ID=7_67;partial=00;start_type=GTG;rbs_motif=AGxAGG/AGGxGG;rbs_spacer=5-10bp;gc_cont=0.450
#matched_seq:	28537	CP001084	Lactobacillus casei str. Zhang, complete genome.	Lactobacillales	ABC-type sugar transport system, periplasmic component	ADK19960	No	100.0
#input_seq:	NODE_20_length_63718_cov_19.819975_42 # 38097 # 39467 # -1 # ID=20_42;partial=00;start_type=GTG;rbs_motif=AGGAGG;rbs_spacer=5-10bp;gc_cont=0.449
#matched_seq:	28537	CP001084	Lactobacillus casei str. Zhang, complete genome.	Lactobacillales	conserved hypothetical protein	ADK19704	No	100.0
#input_seq:	NODE_14_length_95637_cov_20.217956_73 # 77209 # 78573 # 1 # ID=14_73;partial=00;start_type=ATG;rbs_motif=AGGAG;rbs_spacer=5-10bp;gc_cont=0.483
#matched_seq:	30359	FM177140	Lactobacillus casei BL23 complete genome, strain BL23.	Lactobacillales	NADH oxidase	CAQ65406	No	100.0
#input_seq:	NODE_17_length_80798_cov_20.540467_42 # 40897 # 42252 # -1 # ID=17_42;partial=00;start_type=ATG;rbs_motif=GGAGG;rbs_spacer=5-10bp;gc_cont=0.492
#matched_seq:	28537	CP001084	Lactobacillus casei str. Zhang, complete genome.	Lactobacillales	Na+-driven multidrug efflux pump	ADK19777	No	100.0
#input_seq:	NODE_34_length_17364_cov_19.234496_10 # 9245 # 10600 # 1 # ID=34_10;partial=00;start_type=ATG;rbs_motif=AGGA/GGAG/GAGG;rbs_spacer=11-12bp;gc_cont=0.503
#matched_seq:	30359	FM177140	Lactobacillus casei BL23 complete genome, strain BL23.	Lactobacillales	Putative uncharacterized protein	CAQ67619	No	100.0
#input_seq:	NODE_3_length_153231_cov_15.623530_105 # 115744 # 117090 # -1 # ID=3_105;partial=00;start_type=ATG;rbs_motif=AGGAGG;rbs_spacer=5-10bp;gc_cont=0.490
#matched_seq:	28537	CP001084	Lactobacillus casei str. Zhang, complete genome.	Lactobacillales	ATPase for cell division	ADK18499	No	100.0
#input_seq:	NODE_4_length_145981_cov_18.451480_14 # 10892 # 12232 # 1 # ID=4_14;partial=00;start_type=ATG;rbs_motif=AGGAG;rbs_spacer=5-10bp;gc_cont=0.463
#matched_seq:	28537	CP001084	Lactobacillus casei str. Zhang, complete genome.	Lactobacillales	Glycerophosphoryl diester phosphodiesterase	ADK18042	No	100.0
#input_seq:	NODE_1_length_195833_cov_18.377944_128 # 139795 # 141123 # 1 # ID=1_128;partial=00;start_type=ATG;rbs_motif=GGAGG;rbs_spacer=5-10bp;gc_cont=0.471
#matched_seq:	28537	CP001084	Lactobacillus casei str. Zhang, complete genome.	Lactobacillales	Predicted phosphohydrolase	ADK18085	No	100.0
#input_seq:	NODE_10_length_107434_cov_21.487480_85 # 96030 # 97343 # 1 # ID=10_85;partial=00;start_type=ATG;rbs_motif=AGGAGG;rbs_spacer=5-10bp;gc_cont=0.501
#matched_seq:	28537	CP001084	Lactobacillus casei str. Zhang, complete genome.	Lactobacillales	Beta-propeller domains of methanol dehydrogenase type	ADK17508	No	100.0
#input_seq:	NODE_20_length_63718_cov_19.819975_51 # 49294 # 50604 # 1 # ID=20_51;partial=00;start_type=ATG;rbs_motif=GGAGG;rbs_spacer=5-10bp;gc_cont=0.506
#matched_seq:	30359	FM177140	Lactobacillus casei BL23 complete genome, strain BL23.	Lactobacillales	tRNA(Ile)-lysidine synthase (tRNA(Ile)-lysidine synthetase) (tRNA(Ile)-2-lysyl-cytidine synthase)	CAQ67760	No	100.0
#input_seq:	NODE_4_length_145981_cov_18.451480_111 # 107564 # 108859 # -1 # ID=4_111;partial=00;start_type=ATG;rbs_motif=GGAGG;rbs_spacer=5-10bp;gc_cont=0.465
#matched_seq:	28537	CP001084	Lactobacillus casei str. Zhang, complete genome.	Lactobacillales	Signal transduction histidine kinase	ADK17939	No	100.0
#input_seq:	NODE_5_length_142856_cov_17.239545_111 # 88256 # 89542 # -1 # ID=5_111;partial=00;start_type=GTG;rbs_motif=GGAG/GAGG;rbs_spacer=5-10bp;gc_cont=0.520
#matched_seq:	28537	CP001084	Lactobacillus casei str. Zhang, complete genome.	Lactobacillales	Superfamily II DNA and RNA helicase	ADK18298	No	100.0
#input_seq:	NODE_11_length_105408_cov_21.675488_89 # 99610 # 100881 # 1 # ID=11_89;partial=00;start_type=ATG;rbs_motif=GGAGG;rbs_spacer=5-10bp;gc_cont=0.457
#matched_seq:	28537	CP001084	Lactobacillus casei str. Zhang, complete genome.	Lactobacillales	ABC-type sugar transport system, periplasmic component	ADK20038	No	100.0
#input_seq:	NODE_9_length_118307_cov_19.116669_57 # 55964 # 57196 # -1 # ID=9_57;partial=00;start_type=ATG;rbs_motif=GGA/GAG/AGG;rbs_spacer=11-12bp;gc_cont=0.460
#matched_seq:	402	CP000423	Lactobacillus casei ATCC 334, complete genome.	Lactobacillales	Predicted acyltransferase	ABJ71188	No	100.0
#input_seq:	NODE_36_length_14365_cov_18.545793_8 # 7611 # 8819 # -1 # ID=36_8;partial=00;start_type=GTG;rbs_motif=GGAGG;rbs_spacer=5-10bp;gc_cont=0.470
#matched_seq:	30359	FM177140	Lactobacillus casei BL23 complete genome, strain BL23.	Lactobacillales	Glycosyltransferase	CAQ66021	No	100.0
#input_seq:	NODE_17_length_80798_cov_20.540467_67 # 69708 # 70910 # 1 # ID=17_67;partial=00;start_type=ATG;rbs_motif=AGxAGG/AGGxGG;rbs_spacer=5-10bp;gc_cont=0.470
#matched_seq:	28537	CP001084	Lactobacillus casei str. Zhang, complete genome.	Lactobacillales	HTH containing DNA-binding domain and MocR-like aminotransferase	ADK19805	No	100.0
#input_seq:	NODE_2_length_170499_cov_15.114573_124 # 134256 # 135320 # -1 # ID=2_124;partial=00;start_type=ATG;rbs_motif=GGA/GAG/AGG;rbs_spacer=5-10bp;gc_cont=0.484
#matched_seq:	30359	FM177140	Lactobacillus casei BL23 complete genome, strain BL23.	Lactobacillales	Multidrug resistance protein	CAQ66725	No	100.0
#input_seq:	NODE_34_length_17364_cov_19.234496_19 # 16075 # 17271 # 1 # ID=34_19;partial=00;start_type=ATG;rbs_motif=GGAGG;rbs_spacer=5-10bp;gc_cont=0.472
#matched_seq:	30359	FM177140	Lactobacillus casei BL23 complete genome, strain BL23.	Lactobacillales	AbiBL11	CAQ67610	No	100.0
#input_seq:	NODE_19_length_78539_cov_17.514921_59 # 64029 # 65213 # -1 # ID=19_59;partial=00;start_type=TTG;rbs_motif=GGAG/GAGG;rbs_spacer=5-10bp;gc_cont=0.489
#matched_seq:	30359	FM177140	Lactobacillus casei BL23 complete genome, strain BL23.	Lactobacillales	Putative uncharacterized protein ykiI	CAQ67346	No	100.0
#input_seq:	NODE_7_length_135490_cov_21.142602_106 # 97889 # 99061 # 1 # ID=7_106;partial=00;start_type=ATG;rbs_motif=GGAGG;rbs_spacer=5-10bp;gc_cont=0.477
#matched_seq:	28537	CP001084	Lactobacillus casei str. Zhang, complete genome.	Lactobacillales	conserved hypothetical protein	ADK19994	No	100.0
#input_seq:	NODE_29_length_30495_cov_20.666754_14 # 15255 # 16424 # -1 # ID=29_14;partial=00;start_type=ATG;rbs_motif=AGGAGG;rbs_spacer=5-10bp;gc_cont=0.450
#matched_seq:	30359	FM177140	Lactobacillus casei BL23 complete genome, strain BL23.	Lactobacillales	Integrase	CAQ65673	No	100.0
#input_seq:	NODE_4_length_145981_cov_18.451480_95 # 95242 # 96408 # 1 # ID=4_95;partial=00;start_type=TTG;rbs_motif=AGGAGG;rbs_spacer=5-10bp;gc_cont=0.446
#matched_seq:	28537	CP001084	Lactobacillus casei str. Zhang, complete genome.	Lactobacillales	Predicted permease	ADK17954	No	100.0
#input_seq:	NODE_10_length_107434_cov_21.487480_8 # 7488 # 8651 # 1 # ID=10_8;partial=00;start_type=ATG;rbs_motif=GGAG/GAGG;rbs_spacer=5-10bp;gc_cont=0.477
#matched_seq:	28537	CP001084	Lactobacillus casei str. Zhang, complete genome.	Lactobacillales	conserved hypothetical protein	ADK17420	No	100.0
#input_seq:	NODE_12_length_97754_cov_15.932150_42 # 36295 # 37446 # -1 # ID=12_42;partial=00;start_type=TTG;rbs_motif=AGGAGG;rbs_spacer=5-10bp;gc_cont=0.473
#matched_seq:	402	CP000423	Lactobacillus casei ATCC 334, complete genome.	Lactobacillales	Aminodeoxychorismate lyase family	ABJ70443	No	100.0
#input_seq:	NODE_5_length_142856_cov_17.239545_131 # 109482 # 110633 # -1 # ID=5_131;partial=00;start_type=ATG;rbs_motif=GGAG/GAGG;rbs_spacer=5-10bp;gc_cont=0.454
#matched_seq:	30359	FM177140	Lactobacillus casei BL23 complete genome, strain BL23.	Lactobacillales	Sex pheromone staph-cAM373	CAQ66306	No	100.0
#input_seq:	NODE_2_length_170499_cov_15.114573_111 # 124513 # 125661 # 1 # ID=2_111;partial=00;start_type=ATG;rbs_motif=AGGAG;rbs_spacer=5-10bp;gc_cont=0.492
#matched_seq:	28537	CP001084	Lactobacillus casei str. Zhang, complete genome.	Lactobacillales	ATP phosphoribosyltransferase for histidine biosynthesis	ADK18656	No	100.0
#input_seq:	NODE_10_length_107434_cov_21.487480_79 # 87443 # 88579 # 1 # ID=10_79;partial=00;start_type=ATG;rbs_motif=GGAG/GAGG;rbs_spacer=5-10bp;gc_cont=0.507
#matched_seq:	30359	FM177140	Lactobacillus casei BL23 complete genome, strain BL23.	Lactobacillales	Putative uncharacterized protein	CAQ65305	No	100.0
#input_seq:	NODE_6_length_137662_cov_18.857309_17 # 17300 # 18421 # -1 # ID=6_17;partial=00;start_type=ATG;rbs_motif=AGxAGG/AGGxGG;rbs_spacer=5-10bp;gc_cont=0.457
#matched_seq:	28537	CP001084	Lactobacillus casei str. Zhang, complete genome.	Lactobacillales	Predicted membrane protein	ADK19521	No	100.0
#input_seq:	NODE_2_length_170499_cov_15.114573_130 # 140642 # 141754 # -1 # ID=2_130;partial=00;start_type=GTG;rbs_motif=GGAG/GAGG;rbs_spacer=5-10bp;gc_cont=0.471
#matched_seq:	402	CP000423	Lactobacillus casei ATCC 334, complete genome.	Lactobacillales	tyrosine recombinase XerC subunit	ABJ70193	No	100.0
#input_seq:	NODE_11_length_105408_cov_21.675488_73 # 82387 # 83496 # -1 # ID=11_73;partial=00;start_type=ATG;rbs_motif=None;rbs_spacer=None;gc_cont=0.453
#matched_seq:	30359	FM177140	Lactobacillus casei BL23 complete genome, strain BL23.	Lactobacillales	Putative UDP-galactose--lipooligosaccharide galactosyltransferase	CAQ68112	No	100.0
#input_seq:	NODE_1_length_195833_cov_18.377944_90 # 100941 # 102044 # -1 # ID=1_90;partial=00;start_type=ATG;rbs_motif=GGAGG;rbs_spacer=5-10bp;gc_cont=0.521
#matched_seq:	30359	FM177140	Lactobacillus casei BL23 complete genome, strain BL23.	Lactobacillales	Putative uncharacterized protein	CAQ66133	No	100.0
#input_seq:	NODE_7_length_135490_cov_21.142602_102 # 91693 # 92793 # 1 # ID=7_102;partial=00;start_type=ATG;rbs_motif=GGAG/GAGG;rbs_spacer=5-10bp;gc_cont=0.462
#matched_seq:	28537	CP001084	Lactobacillus casei str. Zhang, complete genome.	Lactobacillales	Di- and tricarboxylate transporter	ADK19990	No	100.0
#input_seq:	NODE_19_length_78539_cov_17.514921_26 # 28818 # 29912 # 1 # ID=19_26;partial=00;start_type=ATG;rbs_motif=AGGAG;rbs_spacer=5-10bp;gc_cont=0.479
#matched_seq:	30359	FM177140	Lactobacillus casei BL23 complete genome, strain BL23.	Lactobacillales	Serine-type D-Ala-D-Ala carboxypeptidase	CAQ67385	No	100.0
#input_seq:	NODE_47_length_6361_cov_22.008502_4 # 3020 # 3325 # -1 # ID=47_4;partial=00;start_type=ATG;rbs_motif=AGxAGG/AGGxGG;rbs_spacer=5-10bp;gc_cont=0.438
#matched_seq:	30359	FM177140	Lactobacillus casei BL23 complete genome, strain BL23.	Lactobacillales	Peptidase M42 family	CAQ67213	No	100.0
#input_seq:	NODE_20_length_63718_cov_19.819975_56 # 57290 # 58372 # 1 # ID=20_56;partial=00;start_type=ATG;rbs_motif=GGxGG;rbs_spacer=5-10bp;gc_cont=0.453
#matched_seq:	402	CP000423	Lactobacillus casei ATCC 334, complete genome.	Lactobacillales	cell surface protein	ABJ71260	No	100.0
#input_seq:	NODE_4_length_145981_cov_18.451480_12 # 9088 # 10155 # -1 # ID=4_12;partial=00;start_type=GTG;rbs_motif=AGGAGG;rbs_spacer=5-10bp;gc_cont=0.448
#matched_seq:	28537	CP001084	Lactobacillus casei str. Zhang, complete genome.	Lactobacillales	Predicted multitransmembrane protein	ADK18045	No	100.0
#input_seq:	NODE_7_length_135490_cov_21.142602_35 # 31765 # 32832 # -1 # ID=7_35;partial=00;start_type=ATG;rbs_motif=AGGAGG;rbs_spacer=5-10bp;gc_cont=0.463
#matched_seq:	28537	CP001084	Lactobacillus casei str. Zhang, complete genome.	Lactobacillales	Phosphotransferase system, fructose-specific IIC component	ADK19927	No	100.0
#input_seq:	NODE_5_length_142856_cov_17.239545_100 # 76313 # 77374 # -1 # ID=5_100;partial=00;start_type=ATG;rbs_motif=GGAG/GAGG;rbs_spacer=5-10bp;gc_cont=0.481
#matched_seq:	28537	CP001084	Lactobacillus casei str. Zhang, complete genome.	Lactobacillales	Glycosyltransferase related enzyme	ADK18311	No	100.0
#input_seq:	NODE_6_length_137662_cov_18.857309_113 # 118730 # 119788 # -1 # ID=6_113;partial=00;start_type=ATG;rbs_motif=AGGAG;rbs_spacer=5-10bp;gc_cont=0.467
#matched_seq:	28537	CP001084	Lactobacillus casei str. Zhang, complete genome.	Lactobacillales	Transcriptional regulator	ADK19419	No	100.0
#input_seq:	NODE_10_length_107434_cov_21.487480_15 # 18383 # 19438 # 1 # ID=10_15;partial=00;start_type=ATG;rbs_motif=AGGAG;rbs_spacer=5-10bp;gc_cont=0.468
#matched_seq:	28537	CP001084	Lactobacillus casei str. Zhang, complete genome.	Lactobacillales	metal-dependent hydrolase (putative)	ADK17427	No	100.0
#input_seq:	NODE_1_length_195833_cov_18.377944_57 # 63656 # 64693 # -1 # ID=1_57;partial=00;start_type=ATG;rbs_motif=AGxAGG/AGGxGG;rbs_spacer=5-10bp;gc_cont=0.490
#matched_seq:	28537	CP001084	Lactobacillus casei str. Zhang, complete genome.	Lactobacillales	central glycolytic genes regulator	ADK18155	No	100.0
#input_seq:	NODE_6_length_137662_cov_18.857309_127 # 136468 # 137487 # 1 # ID=6_127;partial=00;start_type=ATG;rbs_motif=AGGAGG;rbs_spacer=5-10bp;gc_cont=0.509
#matched_seq:	30359	FM177140	Lactobacillus casei BL23 complete genome, strain BL23.	Lactobacillales	Putative uncharacterized protein	CAQ67475	No	100.0
#input_seq:	NODE_11_length_105408_cov_21.675488_16 # 12346 # 13365 # -1 # ID=11_16;partial=00;start_type=ATG;rbs_motif=AGGAGG;rbs_spacer=5-10bp;gc_cont=0.490
#matched_seq:	28537	CP001084	Lactobacillus casei str. Zhang, complete genome.	Lactobacillales	cytochrome d ubiquinol oxidase, subunit II	ADK17314	No	100.0
#input_seq:	NODE_26_length_38950_cov_20.073075_15 # 12991 # 14010 # 1 # ID=26_15;partial=00;start_type=ATG;rbs_motif=AGGAG;rbs_spacer=5-10bp;gc_cont=0.475
#matched_seq:	30359	FM177140	Lactobacillus casei BL23 complete genome, strain BL23.	Lactobacillales	2-dehydro-3-deoxygluconokinase	CAQ67914	No	100.0
#input_seq:	NODE_36_length_14365_cov_18.545793_6 # 5554 # 6567 # -1 # ID=36_6;partial=00;start_type=ATG;rbs_motif=GGAG/GAGG;rbs_spacer=5-10bp;gc_cont=0.441
#matched_seq:	28537	CP001084	Lactobacillus casei str. Zhang, complete genome.	Lactobacillales	Predicted integral membrane protein	ADK18061	No	100.0
#input_seq:	NODE_5_length_142856_cov_17.239545_103 # 79275 # 80282 # -1 # ID=5_103;partial=00;start_type=ATG;rbs_motif=AGGAGG;rbs_spacer=5-10bp;gc_cont=0.483
#matched_seq:	28537	CP001084	Lactobacillus casei str. Zhang, complete genome.	Lactobacillales	Ribonuclease BN-like family enzyme	ADK18308	No	100.0
#input_seq:	NODE_32_length_27162_cov_18.998409_13 # 21669 # 22673 # -1 # ID=32_13;partial=00;start_type=ATG;rbs_motif=GGAG/GAGG;rbs_spacer=5-10bp;gc_cont=0.449
#matched_seq:	28537	CP001084	Lactobacillus casei str. Zhang, complete genome.	Lactobacillales	Surface protein from Gram-positive cocci, anchor region	ADK17777	No	100.0
#input_seq:	NODE_10_length_107434_cov_21.487480_38 # 45104 # 46105 # 1 # ID=10_38;partial=00;start_type=ATG;rbs_motif=AGGA;rbs_spacer=5-10bp;gc_cont=0.461
#matched_seq:	30359	FM177140	Lactobacillus casei BL23 complete genome, strain BL23.	Lactobacillales	D-lactate dehydrogenase	CAQ65269	No	100.0
#input_seq:	NODE_13_length_97741_cov_20.234454_25 # 25642 # 26622 # 1 # ID=13_25;partial=00;start_type=ATG;rbs_motif=GGAGG;rbs_spacer=5-10bp;gc_cont=0.459
#matched_seq:	402	CP000423	Lactobacillus casei ATCC 334, complete genome.	Lactobacillales	hypothetical protein	ABJ69271	No	100.0
#input_seq:	NODE_12_length_97754_cov_15.932150_95 # 86379 # 87356 # -1 # ID=12_95;partial=00;start_type=GTG;rbs_motif=GGA/GAG/AGG;rbs_spacer=5-10bp;gc_cont=0.436
#matched_seq:	28537	CP001084	Lactobacillus casei str. Zhang, complete genome.	Lactobacillales	Predicted HD-superfamily hydrolase	ADK18940	No	100.0
#input_seq:	NODE_6_length_137662_cov_18.857309_96 # 104183 # 105160 # 1 # ID=6_96;partial=00;start_type=ATG;rbs_motif=None;rbs_spacer=None;gc_cont=0.497
#matched_seq:	30359	FM177140	Lactobacillus casei BL23 complete genome, strain BL23.	Lactobacillales	DNA-directed DNA polymerase III, delta prime subunit	CAQ67505	No	100.0
#input_seq:	NODE_15_length_91441_cov_18.917986_18 # 20831 # 21805 # -1 # ID=15_18;partial=00;start_type=ATG;rbs_motif=AGGA;rbs_spacer=5-10bp;gc_cont=0.502
#matched_seq:	28537	CP001084	Lactobacillus casei str. Zhang, complete genome.	Lactobacillales	permease of the drug/metabolite transporter (DMT) superfamily	ADK17821	No	100.0
#input_seq:	NODE_9_length_118307_cov_19.116669_55 # 53511 # 54485 # -1 # ID=9_55;partial=00;start_type=ATG;rbs_motif=AGxAGG/AGGxGG;rbs_spacer=5-10bp;gc_cont=0.469
#matched_seq:	28537	CP001084	Lactobacillus casei str. Zhang, complete genome.	Lactobacillales	ABC-type nitrate/sulfonate/bicarbonate transport system, periplasmic component	ADK19624	No	100.0
#input_seq:	NODE_16_length_85751_cov_16.547580_38 # 33594 # 34562 # -1 # ID=16_38;partial=00;start_type=TTG;rbs_motif=AGGAGG;rbs_spacer=5-10bp;gc_cont=0.445
#matched_seq:	30359	FM177140	Lactobacillus casei BL23 complete genome, strain BL23.	Lactobacillales	Putative uncharacterized protein	CAQ66490	No	100.0
#input_seq:	NODE_2_length_170499_cov_15.114573_132 # 143872 # 144840 # -1 # ID=2_132;partial=00;start_type=ATG;rbs_motif=GGA/GAG/AGG;rbs_spacer=5-10bp;gc_cont=0.441
#matched_seq:	28537	CP001084	Lactobacillus casei str. Zhang, complete genome.	Lactobacillales	Transcriptional regulator	ADK18632	No	100.0
#input_seq:	NODE_31_length_27962_cov_17.226621_5 # 4937 # 5905 # 1 # ID=31_5;partial=00;start_type=ATG;rbs_motif=GGA/GAG/AGG;rbs_spacer=5-10bp;gc_cont=0.507
#matched_seq:	28537	CP001084	Lactobacillus casei str. Zhang, complete genome.	Lactobacillales	Geranylgeranyl pyrophosphate synthase	ADK19341	No	100.0
#input_seq:	NODE_6_length_137662_cov_18.857309_61 # 64746 # 65705 # 1 # ID=6_61;partial=00;start_type=ATG;rbs_motif=GGxGG;rbs_spacer=5-10bp;gc_cont=0.473
#matched_seq:	402	CP000423	Lactobacillus casei ATCC 334, complete genome.	Lactobacillales	1,4-Dihydroxy-2-naphtoate prenyltransferase	ABJ71037	No	100.0
#input_seq:	NODE_5_length_142856_cov_17.239545_151 # 129697 # 130653 # -1 # ID=5_151;partial=00;start_type=ATG;rbs_motif=AGxAG;rbs_spacer=5-10bp;gc_cont=0.450
#matched_seq:	28537	CP001084	Lactobacillus casei str. Zhang, complete genome.	Lactobacillales	Lipopolysaccharide biosynthesis glycosyltransferase	ADK18233	No	100.0
#input_seq:	NODE_23_length_43732_cov_16.815595_18 # 18253 # 19197 # -1 # ID=23_18;partial=00;start_type=ATG;rbs_motif=AGGAGG;rbs_spacer=5-10bp;gc_cont=0.508
#matched_seq:	28537	CP001084	Lactobacillus casei str. Zhang, complete genome.	Lactobacillales	Predicted Co/Zn/Cd cation transporter	ADK19181	No	100.0
#input_seq:	NODE_17_length_80798_cov_20.540467_36 # 33127 # 34068 # -1 # ID=17_36;partial=00;start_type=ATG;rbs_motif=AGGAGG;rbs_spacer=5-10bp;gc_cont=0.490
#matched_seq:	28537	CP001084	Lactobacillus casei str. Zhang, complete genome.	Lactobacillales	Exopolyphosphatase	ADK19771	No	100.0
#input_seq:	NODE_2_length_170499_cov_15.114573_56 # 56812 # 57747 # -1 # ID=2_56;partial=00;start_type=ATG;rbs_motif=GGAG/GAGG;rbs_spacer=5-10bp;gc_cont=0.501
#matched_seq:	28537	CP001084	Lactobacillus casei str. Zhang, complete genome.	Lactobacillales	Mevalonate kinase	ADK18715	No	100.0
#input_seq:	NODE_4_length_145981_cov_18.451480_86 # 88257 # 89192 # -1 # ID=4_86;partial=00;start_type=ATG;rbs_motif=GGAG/GAGG;rbs_spacer=5-10bp;gc_cont=0.473
#matched_seq:	30359	FM177140	Lactobacillus casei BL23 complete genome, strain BL23.	Lactobacillales	Mg2+ and Co2+ transporter	CAQ65927	No	100.0
#input_seq:	NODE_16_length_85751_cov_16.547580_24 # 20747 # 21682 # -1 # ID=16_24;partial=00;start_type=ATG;rbs_motif=GGAGG;rbs_spacer=5-10bp;gc_cont=0.517
#matched_seq:	28537	CP001084	Lactobacillus casei str. Zhang, complete genome.	Lactobacillales	Short-chain alcohol dehydrogenase	ADK18430	No	100.0
#input_seq:	NODE_23_length_43732_cov_16.815595_20 # 19883 # 20812 # 1 # ID=23_20;partial=00;start_type=ATG;rbs_motif=GGAGG;rbs_spacer=5-10bp;gc_cont=0.509
#matched_seq:	28537	CP001084	Lactobacillus casei str. Zhang, complete genome.	Lactobacillales	Thiamine biosynthesis membrane-associated lipoprotein	ADK19183	No	100.0
#input_seq:	NODE_11_length_105408_cov_21.675488_55 # 60438 # 61367 # -1 # ID=11_55;partial=00;start_type=ATG;rbs_motif=GGAGG;rbs_spacer=5-10bp;gc_cont=0.497
#matched_seq:	402	CP000423	Lactobacillus casei ATCC 334, complete genome.	Lactobacillales	hydrolase of the alpha/beta superfamily	ABJ71591	No	100.0
#input_seq:	NODE_5_length_142856_cov_17.239545_118 # 93437 # 94363 # 1 # ID=5_118;partial=00;start_type=ATG;rbs_motif=AGGAG;rbs_spacer=5-10bp;gc_cont=0.444
#matched_seq:	28537	CP001084	Lactobacillus casei str. Zhang, complete genome.	Lactobacillales	Membrane protease subunit, stomatin/prohibitin family	ADK18291	No	100.0
#input_seq:	NODE_27_length_38928_cov_17.618979_13 # 10228 # 11148 # 1 # ID=27_13;partial=00;start_type=GTG;rbs_motif=GGAG/GAGG;rbs_spacer=5-10bp;gc_cont=0.477
#matched_seq:	28537	CP001084	Lactobacillus casei str. Zhang, complete genome.	Lactobacillales	permease of the drug/metabolite transporter (DMT) superfamily	ADK19387	No	100.0
#input_seq:	NODE_2_length_170499_cov_15.114573_29 # 32948 # 33868 # 1 # ID=2_29;partial=00;start_type=ATG;rbs_motif=GGAG/GAGG;rbs_spacer=5-10bp;gc_cont=0.470
#matched_seq:	28537	CP001084	Lactobacillus casei str. Zhang, complete genome.	Lactobacillales	conserved hypothetical protein	ADK18743	No	100.0
#input_seq:	NODE_76_length_980_cov_487.099648_1 # 40 # 960 # 1 # ID=76_1;partial=00;start_type=ATG;rbs_motif=AGxAGG/AGGxGG;rbs_spacer=5-10bp;gc_cont=0.472
#matched_seq:	32195	FM179322	Lactobacillus rhamnosus GG whole genome sequence, strain GG (ATCC 53103).	Lactobacillales	Transposase, IS30 family protein	CAR86359	No	100.0
#input_seq:	NODE_5_length_142856_cov_17.239545_2 # 1093 # 2010 # -1 # ID=5_2;partial=00;start_type=ATG;rbs_motif=GGA/GAG/AGG;rbs_spacer=5-10bp;gc_cont=0.490
#matched_seq:	30359	FM177140	Lactobacillus casei BL23 complete genome, strain BL23.	Lactobacillales	Predicted dehydrogenase related protein	CAQ66439	No	100.0
#input_seq:	NODE_3_length_153231_cov_15.623530_52 # 58247 # 59158 # -1 # ID=3_52;partial=00;start_type=ATG;rbs_motif=AGGAGG;rbs_spacer=5-10bp;gc_cont=0.473
#matched_seq:	30359	FM177140	Lactobacillus casei BL23 complete genome, strain BL23.	Lactobacillales	B	CAQ66638	No	100.0
#input_seq:	NODE_99_length_637_cov_40.176471_1 # 32 # 496 # 1 # ID=99_1;partial=00;start_type=ATG;rbs_motif=GGA/GAG/AGG;rbs_spacer=3-4bp;gc_cont=0.447
#matched_seq:	30359	FM177140	Lactobacillus casei BL23 complete genome, strain BL23.	Lactobacillales	Magnesium transporter (Magnesium transporter CorA)	CAQ67209	No	100.0
#input_seq:	NODE_22_length_57147_cov_16.337040_38 # 41259 # 42164 # 1 # ID=22_38;partial=00;start_type=ATG;rbs_motif=GGA/GAG/AGG;rbs_spacer=5-10bp;gc_cont=0.470
#matched_seq:	30359	FM177140	Lactobacillus casei BL23 complete genome, strain BL23.	Lactobacillales	Prolinase	CAQ67229	No	100.0
#input_seq:	NODE_14_length_95637_cov_20.217956_82 # 87508 # 88410 # 1 # ID=14_82;partial=00;start_type=ATG;rbs_motif=GGxGG;rbs_spacer=5-10bp;gc_cont=0.477
#matched_seq:	28537	CP001084	Lactobacillus casei str. Zhang, complete genome.	Lactobacillales	alpha/beta hydrolase superfamily protein	ADK17587	No	100.0
#input_seq:	NODE_17_length_80798_cov_20.540467_66 # 68556 # 69458 # -1 # ID=17_66;partial=00;start_type=ATG;rbs_motif=AGGAGG;rbs_spacer=5-10bp;gc_cont=0.486
#matched_seq:	28537	CP001084	Lactobacillus casei str. Zhang, complete genome.	Lactobacillales	Transcriptional regulator	ADK19804	No	100.0
#input_seq:	NODE_23_length_43732_cov_16.815595_28 # 33269 # 34171 # -1 # ID=23_28;partial=00;start_type=ATG;rbs_motif=GGAG/GAGG;rbs_spacer=5-10bp;gc_cont=0.519
#matched_seq:	28537	CP001084	Lactobacillus casei str. Zhang, complete genome.	Lactobacillales	conserved hypothetical protein	ADK19192	No	100.0
#input_seq:	NODE_10_length_107434_cov_21.487480_81 # 90493 # 91386 # 1 # ID=10_81;partial=00;start_type=ATG;rbs_motif=GGA/GAG/AGG;rbs_spacer=5-10bp;gc_cont=0.398
#matched_seq:	28537	CP001084	Lactobacillus casei str. Zhang, complete genome.	Lactobacillales	Transcriptional regulator, xre family	ADK17504	No	100.0
#input_seq:	NODE_6_length_137662_cov_18.857309_111 # 117082 # 117639 # 1 # ID=6_111;partial=00;start_type=ATG;rbs_motif=None;rbs_spacer=None;gc_cont=0.493
#matched_seq:	28537	CP001084	Lactobacillus casei str. Zhang, complete genome.	Lactobacillales	ABC-type multidrug transport system, ATPase component	ADK19421	No	100.0
#input_seq:	NODE_6_length_137662_cov_18.857309_110 # 116752 # 117048 # 1 # ID=6_110;partial=00;start_type=ATG;rbs_motif=AGGAGG;rbs_spacer=5-10bp;gc_cont=0.448
#matched_seq:	30359	FM177140	Lactobacillus casei BL23 complete genome, strain BL23.	Lactobacillales	ABC-type multidrug transport system, ATPase component	CAQ67491	No	100.0
#input_seq:	NODE_16_length_85751_cov_16.547580_36 # 31801 # 32688 # -1 # ID=16_36;partial=00;start_type=ATG;rbs_motif=GGAG/GAGG;rbs_spacer=5-10bp;gc_cont=0.437
#matched_seq:	28537	CP001084	Lactobacillus casei str. Zhang, complete genome.	Lactobacillales	Transcriptional regulator, xre family	ADK18418	No	100.0
#input_seq:	NODE_2_length_170499_cov_15.114573_76 # 84292 # 85173 # 1 # ID=2_76;partial=00;start_type=ATG;rbs_motif=AGxAGG/AGGxGG;rbs_spacer=5-10bp;gc_cont=0.492
#matched_seq:	28537	CP001084	Lactobacillus casei str. Zhang, complete genome.	Lactobacillales	fhu operon transcription regulator	ADK18694	No	100.0
#input_seq:	NODE_35_length_16205_cov_20.100759_7 # 7121 # 8002 # -1 # ID=35_7;partial=00;start_type=ATG;rbs_motif=AGxAGG/AGGxGG;rbs_spacer=5-10bp;gc_cont=0.429
#matched_seq:	28537	CP001084	Lactobacillus casei str. Zhang, complete genome.	Lactobacillales	Predicted integral membrane protein	ADK19728	No	100.0
#input_seq:	NODE_17_length_80798_cov_20.540467_18 # 15970 # 16851 # 1 # ID=17_18;partial=00;start_type=TTG;rbs_motif=AGGAGG;rbs_spacer=5-10bp;gc_cont=0.489
#matched_seq:	402	CP000423	Lactobacillus casei ATCC 334, complete genome.	Lactobacillales	Galactose mutarotase related enzyme	ABJ71319	No	100.0
#input_seq:	NODE_17_length_80798_cov_20.540467_10 # 9397 # 10275 # -1 # ID=17_10;partial=00;start_type=ATG;rbs_motif=GGAGG;rbs_spacer=5-10bp;gc_cont=0.516
#matched_seq:	28537	CP001084	Lactobacillus casei str. Zhang, complete genome.	Lactobacillales	Co/Zn/Cd efflux system component	ADK19745	No	100.0
#input_seq:	NODE_66_length_1715_cov_62.508186_2 # 793 # 1671 # 1 # ID=66_2;partial=00;start_type=GTG;rbs_motif=None;rbs_spacer=None;gc_cont=0.524
#matched_seq:	30359	FM177140	Lactobacillus casei BL23 complete genome, strain BL23.	Lactobacillales	ISSth1, transposase (Orf2), IS3 family	CAQ65706	No	100.0
#input_seq:	NODE_13_length_97741_cov_20.234454_57 # 64269 # 65147 # 1 # ID=13_57;partial=00;start_type=ATG;rbs_motif=AGGAG;rbs_spacer=5-10bp;gc_cont=0.433
#matched_seq:	28537	CP001084	Lactobacillus casei str. Zhang, complete genome.	Lactobacillales	putative amino acid ABC transporter, periplasmic amino acid-binding protein	ADK17711	No	100.0
#input_seq:	NODE_49_length_5809_cov_27.640162_2 # 681 # 1559 # 1 # ID=49_2;partial=00;start_type=TTG;rbs_motif=GGAGG;rbs_spacer=5-10bp;gc_cont=0.420
#matched_seq:	30359	FM177140	Lactobacillus casei BL23 complete genome, strain BL23.	Lactobacillales	Transcription antiterminator lacT	CAQ65851	No	100.0
#input_seq:	NODE_31_length_27962_cov_17.226621_10 # 10552 # 11418 # 1 # ID=31_10;partial=00;start_type=ATG;rbs_motif=AGGAG/GGAGG;rbs_spacer=11-12bp;gc_cont=0.474
#matched_seq:	30359	FM177140	Lactobacillus casei BL23 complete genome, strain BL23.	Lactobacillales	ABC-type multidrug transport system, ATPase component	CAQ67420	No	100.0
#input_seq:	NODE_3_length_153231_cov_15.623530_106 # 117200 # 118063 # -1 # ID=3_106;partial=00;start_type=GTG;rbs_motif=None;rbs_spacer=None;gc_cont=0.469
#matched_seq:	30359	FM177140	Lactobacillus casei BL23 complete genome, strain BL23.	Lactobacillales	Cell division protein, FtsQ	CAQ66584	No	100.0
#input_seq:	NODE_4_length_145981_cov_18.451480_107 # 104430 # 105290 # -1 # ID=4_107;partial=00;start_type=ATG;rbs_motif=AGGAGG;rbs_spacer=5-10bp;gc_cont=0.472
#matched_seq:	28537	CP001084	Lactobacillus casei str. Zhang, complete genome.	Lactobacillales	Short-chain alcohol dehydrogenase	ADK17941	No	100.0
#input_seq:	NODE_14_length_95637_cov_20.217956_7 # 5833 # 6693 # -1 # ID=14_7;partial=00;start_type=ATG;rbs_motif=GGAGG;rbs_spacer=5-10bp;gc_cont=0.462
#matched_seq:	28537	CP001084	Lactobacillus casei str. Zhang, complete genome.	Lactobacillales	Fructose/tagatose bisphosphate aldolase	ADK17673	No	100.0
#input_seq:	NODE_3_length_153231_cov_15.623530_122 # 132950 # 133810 # -1 # ID=3_122;partial=00;start_type=ATG;rbs_motif=GGAGG;rbs_spacer=5-10bp;gc_cont=0.476
#matched_seq:	28537	CP001084	Lactobacillus casei str. Zhang, complete genome.	Lactobacillales	Cell shape-determining protein	ADK18480	No	100.0
#input_seq:	NODE_11_length_105408_cov_21.675488_11 # 9016 # 9873 # 1 # ID=11_11;partial=00;start_type=ATG;rbs_motif=None;rbs_spacer=None;gc_cont=0.400
#matched_seq:	28537	CP001084	Lactobacillus casei str. Zhang, complete genome.	Lactobacillales	Predicted metal-dependent membrane protease	ADK17318	No	100.0
#input_seq:	NODE_4_length_145981_cov_18.451480_63 # 64247 # 65092 # -1 # ID=4_63;partial=00;start_type=ATG;rbs_motif=AGGAG;rbs_spacer=5-10bp;gc_cont=0.480
#matched_seq:	28537	CP001084	Lactobacillus casei str. Zhang, complete genome.	Lactobacillales	alpha/beta hydrolase superfamily protein	ADK17989	No	100.0
#input_seq:	NODE_6_length_137662_cov_18.857309_64 # 67082 # 67927 # 1 # ID=6_64;partial=00;start_type=ATG;rbs_motif=GGA/GAG/AGG;rbs_spacer=5-10bp;gc_cont=0.514
#matched_seq:	30359	FM177140	Lactobacillus casei BL23 complete genome, strain BL23.	Lactobacillales	Alpha/beta hydrolase superfamily protein	CAQ67537	No	100.0
#input_seq:	NODE_2_length_170499_cov_15.114573_154 # 169642 # 170484 # -1 # ID=2_154;partial=00;start_type=ATG;rbs_motif=None;rbs_spacer=None;gc_cont=0.473
#matched_seq:	28537	CP001084	Lactobacillus casei str. Zhang, complete genome.	Lactobacillales	conserved hypothetical protein	ADK18610	No	100.0
#input_seq:	NODE_25_length_41312_cov_21.577807_21 # 22907 # 23749 # 1 # ID=25_21;partial=00;start_type=ATG;rbs_motif=AGGAGG;rbs_spacer=5-10bp;gc_cont=0.483
#matched_seq:	402	CP000423	Lactobacillus casei ATCC 334, complete genome.	Lactobacillales	Transcriptional regulator	ABJ69089	No	100.0
#input_seq:	NODE_29_length_30495_cov_20.666754_23 # 20259 # 21092 # -1 # ID=29_23;partial=00;start_type=ATG;rbs_motif=AGGAGG;rbs_spacer=5-10bp;gc_cont=0.415
#matched_seq:	30359	FM177140	Lactobacillus casei BL23 complete genome, strain BL23.	Lactobacillales	Putative uncharacterized protein ps305	CAQ65682	No	100.0
#input_seq:	NODE_16_length_85751_cov_16.547580_71 # 61009 # 61839 # -1 # ID=16_71;partial=00;start_type=ATG;rbs_motif=GGA/GAG/AGG;rbs_spacer=5-10bp;gc_cont=0.508
#matched_seq:	28537	CP001084	Lactobacillus casei str. Zhang, complete genome.	Lactobacillales	Methylase of polypeptide chain release factor	ADK18383	No	100.0
#input_seq:	NODE_25_length_41312_cov_21.577807_36 # 38045 # 38875 # -1 # ID=25_36;partial=00;start_type=GTG;rbs_motif=GGAGG;rbs_spacer=5-10bp;gc_cont=0.481
#matched_seq:	28537	CP001084	Lactobacillus casei str. Zhang, complete genome.	Lactobacillales	Spo0J-like protein, ParB-like nuclease domain	ADK17531	No	100.0
#input_seq:	NODE_14_length_95637_cov_20.217956_5 # 3961 # 4791 # -1 # ID=14_5;partial=00;start_type=GTG;rbs_motif=GGAG/GAGG;rbs_spacer=5-10bp;gc_cont=0.420
#matched_seq:	30359	FM177140	Lactobacillus casei BL23 complete genome, strain BL23.	Lactobacillales	EF0126 (Putative uncharacterized protein)	CAQ65478	No	100.0
#input_seq:	NODE_5_length_142856_cov_17.239545_101 # 77653 # 78477 # -1 # ID=5_101;partial=00;start_type=TTG;rbs_motif=GGAGG;rbs_spacer=5-10bp;gc_cont=0.492
#matched_seq:	28537	CP001084	Lactobacillus casei str. Zhang, complete genome.	Lactobacillales	methionine aminopeptidase	ADK18310	No	100.0
#input_seq:	NODE_17_length_80798_cov_20.540467_40 # 39235 # 40059 # 1 # ID=17_40;partial=00;start_type=ATG;rbs_motif=AGGA;rbs_spacer=5-10bp;gc_cont=0.522
#matched_seq:	30359	FM177140	Lactobacillus casei BL23 complete genome, strain BL23.	Lactobacillales	SAM-dependent methyltransferase	CAQ67836	No	100.0
#input_seq:	NODE_4_length_145981_cov_18.451480_126 # 128447 # 129268 # 1 # ID=4_126;partial=00;start_type=GTG;rbs_motif=AGGAGG;rbs_spacer=5-10bp;gc_cont=0.490
#matched_seq:	28537	CP001084	Lactobacillus casei str. Zhang, complete genome.	Lactobacillales	Hydroxymethylpyrimidine/phosphomethylpyrimidine kinase	ADK17920	No	100.0
#input_seq:	NODE_7_length_135490_cov_21.142602_27 # 24246 # 25067 # 1 # ID=7_27;partial=00;start_type=ATG;rbs_motif=AGGA;rbs_spacer=5-10bp;gc_cont=0.428
#matched_seq:	28537	CP001084	Lactobacillus casei str. Zhang, complete genome.	Lactobacillales	Predicted hydrolase of the HAD superfamily	ADK19919	No	100.0
#input_seq:	NODE_3_length_153231_cov_15.623530_74 # 83917 # 84732 # -1 # ID=3_74;partial=00;start_type=ATG;rbs_motif=AGGAG;rbs_spacer=5-10bp;gc_cont=0.516
#matched_seq:	30359	FM177140	Lactobacillus casei BL23 complete genome, strain BL23.	Lactobacillales	Putative uncharacterized protein	CAQ66616	No	100.0
#input_seq:	NODE_15_length_91441_cov_18.917986_6 # 5711 # 6523 # -1 # ID=15_6;partial=00;start_type=ATG;rbs_motif=AGGA;rbs_spacer=5-10bp;gc_cont=0.462
#matched_seq:	30359	FM177140	Lactobacillus casei BL23 complete genome, strain BL23.	Lactobacillales	Collagen binding protein	CAQ65788	No	100.0
#input_seq:	NODE_28_length_33796_cov_17.174166_28 # 30399 # 31211 # -1 # ID=28_28;partial=00;start_type=TTG;rbs_motif=AGGAG;rbs_spacer=5-10bp;gc_cont=0.520
#matched_seq:	28537	CP001084	Lactobacillus casei str. Zhang, complete genome.	Lactobacillales	Sugar kinase, ribokinase family	ADK19259	No	100.0
#input_seq:	NODE_24_length_43480_cov_16.930755_15 # 16241 # 17050 # 1 # ID=24_15;partial=00;start_type=ATG;rbs_motif=AGGAGG;rbs_spacer=11-12bp;gc_cont=0.459
#matched_seq:	28537	CP001084	Lactobacillus casei str. Zhang, complete genome.	Lactobacillales	Esterase/lipase	ADK19062	No	100.0
#input_seq:	NODE_11_length_105408_cov_21.675488_4 # 1628 # 2434 # -1 # ID=11_4;partial=00;start_type=ATG;rbs_motif=GGA/GAG/AGG;rbs_spacer=5-10bp;gc_cont=0.467
#matched_seq:	30359	FM177140	Lactobacillus casei BL23 complete genome, strain BL23.	Lactobacillales	Hydrolase Cof	CAQ65159	No	100.0
#input_seq:	NODE_34_length_17364_cov_19.234496_3 # 1547 # 2353 # -1 # ID=34_3;partial=00;start_type=ATG;rbs_motif=GGAG/GAGG;rbs_spacer=5-10bp;gc_cont=0.415
#matched_seq:	30359	FM177140	Lactobacillus casei BL23 complete genome, strain BL23.	Lactobacillales	Response regulator	CAQ67628	No	100.0
#input_seq:	NODE_25_length_41312_cov_21.577807_15 # 16343 # 17140 # -1 # ID=25_15;partial=00;start_type=ATG;rbs_motif=None;rbs_spacer=None;gc_cont=0.461
#matched_seq:	402	CP000423	Lactobacillus casei ATCC 334, complete genome.	Lactobacillales	ABC-type Mn2+/Zn2+ transport system, permease component	ABJ69106	No	100.0
#input_seq:	NODE_7_length_135490_cov_21.142602_113 # 105761 # 106558 # -1 # ID=7_113;partial=00;start_type=GTG;rbs_motif=GGAGG;rbs_spacer=5-10bp;gc_cont=0.464
#matched_seq:	28537	CP001084	Lactobacillus casei str. Zhang, complete genome.	Lactobacillales	conserved hypothetical protein	ADK20002	No	100.0
#input_seq:	NODE_2_length_170499_cov_15.114573_48 # 49621 # 50415 # 1 # ID=2_48;partial=00;start_type=ATG;rbs_motif=AGGAGG;rbs_spacer=11-12bp;gc_cont=0.487
#matched_seq:	30359	FM177140	Lactobacillus casei BL23 complete genome, strain BL23.	Lactobacillales	Putative uncharacterized protein	CAQ66802	No	100.0
#input_seq:	NODE_8_length_133100_cov_17.154227_37 # 37605 # 38399 # -1 # ID=8_37;partial=00;start_type=ATG;rbs_motif=GGA/GAG/AGG;rbs_spacer=5-10bp;gc_cont=0.475
#matched_seq:	28537	CP001084	Lactobacillus casei str. Zhang, complete genome.	Lactobacillales	hypothetical protein, RecX family	ADK18988	No	100.0
#input_seq:	NODE_3_length_153231_cov_15.623530_67 # 76305 # 77096 # -1 # ID=3_67;partial=00;start_type=ATG;rbs_motif=GGA/GAG/AGG;rbs_spacer=5-10bp;gc_cont=0.489
#matched_seq:	28537	CP001084	Lactobacillus casei str. Zhang, complete genome.	Lactobacillales	Archaeal fructose-1,6-bisphosphatase related enzyme of inositol monophosphatase family	ADK18539	No	100.0
#input_seq:	NODE_18_length_80212_cov_16.080877_42 # 51334 # 52125 # 1 # ID=18_42;partial=00;start_type=TTG;rbs_motif=AGGA;rbs_spacer=5-10bp;gc_cont=0.426
#matched_seq:	28537	CP001084	Lactobacillus casei str. Zhang, complete genome.	Lactobacillales	Predicted membrane protein	ADK18810	No	100.0
#input_seq:	NODE_27_length_38928_cov_17.618979_9 # 7135 # 7923 # -1 # ID=27_9;partial=00;start_type=TTG;rbs_motif=GGAGG;rbs_spacer=5-10bp;gc_cont=0.479
#matched_seq:	28537	CP001084	Lactobacillus casei str. Zhang, complete genome.	Lactobacillales	Protein tyrosine/serine phosphatase	ADK19391	No	100.0
#input_seq:	NODE_34_length_17364_cov_19.234496_15 # 12663 # 13451 # -1 # ID=34_15;partial=00;start_type=ATG;rbs_motif=AGGAGG;rbs_spacer=5-10bp;gc_cont=0.460
#matched_seq:	402	CP000423	Lactobacillus casei ATCC 334, complete genome.	Lactobacillales	hypothetical protein	ABJ71114	No	100.0
#input_seq:	NODE_11_length_105408_cov_21.675488_48 # 51545 # 52330 # -1 # ID=11_48;partial=00;start_type=ATG;rbs_motif=GGAGG;rbs_spacer=5-10bp;gc_cont=0.467
#matched_seq:	28537	CP001084	Lactobacillus casei str. Zhang, complete genome.	Lactobacillales	Predicted hydrolase of the HAD superfamily	ADK20081	No	100.0
#input_seq:	NODE_15_length_91441_cov_18.917986_49 # 61758 # 62537 # -1 # ID=15_49;partial=00;start_type=ATG;rbs_motif=AGGAG/GGAGG;rbs_spacer=11-12bp;gc_cont=0.500
#matched_seq:	28537	CP001084	Lactobacillus casei str. Zhang, complete genome.	Lactobacillales	alpha/beta hydrolase superfamily protein	ADK17862	No	100.0
#input_seq:	NODE_7_length_135490_cov_21.142602_29 # 26221 # 26994 # -1 # ID=7_29;partial=00;start_type=GTG;rbs_motif=GGAG/GAGG;rbs_spacer=5-10bp;gc_cont=0.479
#matched_seq:	30359	FM177140	Lactobacillus casei BL23 complete genome, strain BL23.	Lactobacillales	Transcriptional regulator of sugar metabolism	CAQ67960	No	100.0
#input_seq:	NODE_5_length_142856_cov_17.239545_153 # 131490 # 132254 # -1 # ID=5_153;partial=00;start_type=ATG;rbs_motif=GGAG/GAGG;rbs_spacer=5-10bp;gc_cont=0.511
#matched_seq:	28537	CP001084	Lactobacillus casei str. Zhang, complete genome.	Lactobacillales	1-acyl-sn-glycerol-3-phosphate acyltransferase	ADK18231	No	100.0
#input_seq:	NODE_16_length_85751_cov_16.547580_3 # 2633 # 3397 # 1 # ID=16_3;partial=00;start_type=ATG;rbs_motif=AGGAGG;rbs_spacer=5-10bp;gc_cont=0.434
#matched_seq:	30359	FM177140	Lactobacillus casei BL23 complete genome, strain BL23.	Lactobacillales	ABC-type multidrug transport system, permease component	CAQ66526	No	100.0
#input_seq:	NODE_20_length_63718_cov_19.819975_29 # 22410 # 23174 # 1 # ID=20_29;partial=00;start_type=GTG;rbs_motif=GGA/GAG/AGG;rbs_spacer=5-10bp;gc_cont=0.455
#matched_seq:	402	CP000423	Lactobacillus casei ATCC 334, complete genome.	Lactobacillales	hypothetical protein	ABJ71287	No	100.0
#input_seq:	NODE_11_length_105408_cov_21.675488_38 # 35694 # 36458 # 1 # ID=11_38;partial=00;start_type=ATG;rbs_motif=AGGAG;rbs_spacer=5-10bp;gc_cont=0.493
#matched_seq:	28537	CP001084	Lactobacillus casei str. Zhang, complete genome.	Lactobacillales	conserved hypothetical protein	ADK20092	No	100.0
#input_seq:	NODE_11_length_105408_cov_21.675488_33 # 30454 # 31218 # 1 # ID=11_33;partial=00;start_type=ATG;rbs_motif=GGAGG;rbs_spacer=5-10bp;gc_cont=0.482
#matched_seq:	28537	CP001084	Lactobacillus casei str. Zhang, complete genome.	Lactobacillales	Predicted RNA-binding protein	ADK20099	No	100.0
#input_seq:	NODE_25_length_41312_cov_21.577807_8 # 7189 # 7947 # -1 # ID=25_8;partial=00;start_type=GTG;rbs_motif=AGGAGG;rbs_spacer=5-10bp;gc_cont=0.477
#matched_seq:	28537	CP001084	Lactobacillus casei str. Zhang, complete genome.	Lactobacillales	lactose transport regulator	ADK17570	No	100.0
#input_seq:	NODE_1_length_195833_cov_18.377944_54 # 60386 # 61141 # -1 # ID=1_54;partial=00;start_type=ATG;rbs_motif=AGGA;rbs_spacer=5-10bp;gc_cont=0.471
#matched_seq:	28537	CP001084	Lactobacillus casei str. Zhang, complete genome.	Lactobacillales	Triosephosphate isomerase	ADK18158	No	100.0
#input_seq:	NODE_29_length_30495_cov_20.666754_31 # 24061 # 24807 # 1 # ID=29_31;partial=00;start_type=ATG;rbs_motif=AGxAGG/AGGxGG;rbs_spacer=5-10bp;gc_cont=0.435
#matched_seq:	30359	FM177140	Lactobacillus casei BL23 complete genome, strain BL23.	Lactobacillales	Putative uncharacterized protein	CAQ65690	No	100.0
#input_seq:	NODE_25_length_41312_cov_21.577807_6 # 5560 # 6303 # -1 # ID=25_6;partial=00;start_type=TTG;rbs_motif=GGAGG;rbs_spacer=5-10bp;gc_cont=0.445
#matched_seq:	28537	CP001084	Lactobacillus casei str. Zhang, complete genome.	Lactobacillales	Predicted integral membrane protein	ADK17572	No	100.0
#input_seq:	NODE_6_length_137662_cov_18.857309_99 # 106457 # 107200 # 1 # ID=6_99;partial=00;start_type=ATG;rbs_motif=AGGAGG;rbs_spacer=5-10bp;gc_cont=0.492
#matched_seq:	28537	CP001084	Lactobacillus casei str. Zhang, complete genome.	Lactobacillales	Acyl-ACP thioesterase	ADK19433	No	100.0
#input_seq:	NODE_22_length_57147_cov_16.337040_1 # 158 # 502 # 1 # ID=22_1;partial=00;start_type=ATG;rbs_motif=None;rbs_spacer=None;gc_cont=0.426
#matched_seq:	28537	CP001084	Lactobacillus casei str. Zhang, complete genome.	Lactobacillales	Uncharacterized ABC transporter, permease component	ADK19094	No	100.0
#input_seq:	NODE_4_length_145981_cov_18.451480_11 # 8354 # 9091 # -1 # ID=4_11;partial=00;start_type=ATG;rbs_motif=AGxAGG/AGGxGG;rbs_spacer=5-10bp;gc_cont=0.465
#matched_seq:	30359	FM177140	Lactobacillus casei BL23 complete genome, strain BL23.	Lactobacillales	Putative uncharacterized protein yibF	CAQ66005	No	100.0
#input_seq:	NODE_7_length_135490_cov_21.142602_73 # 68132 # 68863 # -1 # ID=7_73;partial=00;start_type=ATG;rbs_motif=None;rbs_spacer=None;gc_cont=0.499
#matched_seq:	28537	CP001084	Lactobacillus casei str. Zhang, complete genome.	Lactobacillales	ADP-ribose pyrophosphatase	ADK19966	No	100.0
#input_seq:	NODE_16_length_85751_cov_16.547580_23 # 19754 # 20485 # -1 # ID=16_23;partial=00;start_type=GTG;rbs_motif=GGAG/GAGG;rbs_spacer=5-10bp;gc_cont=0.445
#matched_seq:	28537	CP001084	Lactobacillus casei str. Zhang, complete genome.	Lactobacillales	Nicotinamide mononucleotide transporter	ADK18431	No	100.0
#input_seq:	NODE_19_length_78539_cov_17.514921_17 # 18611 # 19342 # 1 # ID=19_17;partial=00;start_type=ATG;rbs_motif=GGAGG;rbs_spacer=5-10bp;gc_cont=0.489
#matched_seq:	28537	CP001084	Lactobacillus casei str. Zhang, complete genome.	Lactobacillales	DNA-binding protein, stimulates sugar fermentation	ADK19316	No	100.0
#input_seq:	NODE_7_length_135490_cov_21.142602_86 # 80528 # 81259 # -1 # ID=7_86;partial=00;start_type=ATG;rbs_motif=GGAGG;rbs_spacer=5-10bp;gc_cont=0.516
#matched_seq:	30359	FM177140	Lactobacillus casei BL23 complete genome, strain BL23.	Lactobacillales	Predicted acetyltransferase	CAQ68037	No	100.0
#input_seq:	NODE_66_length_1715_cov_62.508186_1 # 68 # 796 # 1 # ID=66_1;partial=00;start_type=ATG;rbs_motif=GGAGG;rbs_spacer=5-10bp;gc_cont=0.492
#matched_seq:	30359	FM177140	Lactobacillus casei BL23 complete genome, strain BL23.	Lactobacillales	ISSth1, transposase (Orf1), IS3 family	CAQ65705	No	100.0
#input_seq:	NODE_1_length_195833_cov_18.377944_104 # 117374 # 118102 # -1 # ID=1_104;partial=00;start_type=ATG;rbs_motif=GGAGG;rbs_spacer=5-10bp;gc_cont=0.464
#matched_seq:	30359	FM177140	Lactobacillus casei BL23 complete genome, strain BL23.	Lactobacillales	3-oxoacyl-[acyl-carrier protein] reductase	CAQ66118	No	100.0
#input_seq:	NODE_10_length_107434_cov_21.487480_65 # 71780 # 72508 # 1 # ID=10_65;partial=00;start_type=ATG;rbs_motif=GGA/GAG/AGG;rbs_spacer=5-10bp;gc_cont=0.494
#matched_seq:	28537	CP001084	Lactobacillus casei str. Zhang, complete genome.	Lactobacillales	Endonuclease III related protein	ADK17490	No	100.0
#input_seq:	NODE_16_length_85751_cov_16.547580_22 # 18950 # 19678 # -1 # ID=16_22;partial=00;start_type=GTG;rbs_motif=AGGAG;rbs_spacer=5-10bp;gc_cont=0.440
#matched_seq:	28537	CP001084	Lactobacillus casei str. Zhang, complete genome.	Lactobacillales	Deoxynucleoside kinase	ADK18432	No	100.0
#input_seq:	NODE_3_length_153231_cov_15.623530_20 # 18916 # 19641 # -1 # ID=3_20;partial=00;start_type=ATG;rbs_motif=GGAG/GAGG;rbs_spacer=5-10bp;gc_cont=0.486
#matched_seq:	28537	CP001084	Lactobacillus casei str. Zhang, complete genome.	Lactobacillales	conserved hypothetical protein	ADK18591	No	100.0
#input_seq:	NODE_1_length_195833_cov_18.377944_188 # 188105 # 188830 # -1 # ID=1_188;partial=00;start_type=ATG;rbs_motif=AGxAGG/AGGxGG;rbs_spacer=5-10bp;gc_cont=0.472
#matched_seq:	28537	CP001084	Lactobacillus casei str. Zhang, complete genome.	Lactobacillales	conserved hypothetical protein	ADK18072	No	100.0
#input_seq:	NODE_33_length_17605_cov_15.914807_17 # 16172 # 16891 # 1 # ID=33_17;partial=00;start_type=ATG;rbs_motif=GGxGG;rbs_spacer=11-12bp;gc_cont=0.500
#matched_seq:	30359	FM177140	Lactobacillus casei BL23 complete genome, strain BL23.	Lactobacillales	Acyltransferase 3	CAQ67303	No	100.0
#input_seq:	NODE_25_length_41312_cov_21.577807_16 # 17137 # 17856 # -1 # ID=25_16;partial=00;start_type=ATG;rbs_motif=GGAGG;rbs_spacer=5-10bp;gc_cont=0.471
#matched_seq:	402	CP000423	Lactobacillus casei ATCC 334, complete genome.	Lactobacillales	ABC-type Mn/Zn transport system, ATPase component	ABJ69105	No	100.0
#input_seq:	NODE_24_length_43480_cov_16.930755_6 # 7613 # 8323 # -1 # ID=24_6;partial=00;start_type=GTG;rbs_motif=AGGAGG;rbs_spacer=5-10bp;gc_cont=0.461
#matched_seq:	28537	CP001084	Lactobacillus casei str. Zhang, complete genome.	Lactobacillales	Alpha-acetolactate decarboxylase	ADK19052	No	100.0
#input_seq:	NODE_12_length_97754_cov_15.932150_82 # 74007 # 74717 # -1 # ID=12_82;partial=00;start_type=ATG;rbs_motif=AGGA;rbs_spacer=5-10bp;gc_cont=0.488
#matched_seq:	28537	CP001084	Lactobacillus casei str. Zhang, complete genome.	Lactobacillales	Integral membrane protein, interacts with FtsH	ADK18928	No	100.0
#input_seq:	NODE_7_length_135490_cov_21.142602_124 # 119611 # 120321 # -1 # ID=7_124;partial=00;start_type=ATG;rbs_motif=GGAGG;rbs_spacer=5-10bp;gc_cont=0.471
#matched_seq:	28537	CP001084	Lactobacillus casei str. Zhang, complete genome.	Lactobacillales	Transcriptional regulator	ADK20014	No	100.0
#input_seq:	NODE_22_length_57147_cov_16.337040_3 # 1945 # 2652 # 1 # ID=22_3;partial=00;start_type=ATG;rbs_motif=AGGAGG;rbs_spacer=5-10bp;gc_cont=0.438
#matched_seq:	402	CP000423	Lactobacillus casei ATCC 334, complete genome.	Lactobacillales	ABC-type antimicrobial peptide transport system, ATPase component	ABJ70643	No	100.0
#input_seq:	NODE_29_length_30495_cov_20.666754_18 # 17920 # 18627 # -1 # ID=29_18;partial=00;start_type=ATG;rbs_motif=None;rbs_spacer=None;gc_cont=0.394
#matched_seq:	402	CP000423	Lactobacillus casei ATCC 334, complete genome.	Lactobacillales	hypothetical protein	ABJ69341	No	100.0
#input_seq:	NODE_11_length_105408_cov_21.675488_22 # 17278 # 17982 # 1 # ID=11_22;partial=00;start_type=ATG;rbs_motif=GGAGG;rbs_spacer=5-10bp;gc_cont=0.455
#matched_seq:	28537	CP001084	Lactobacillus casei str. Zhang, complete genome.	Lactobacillales	Deoxyribose-phosphate aldolase	ADK17307	No	100.0
#input_seq:	NODE_15_length_91441_cov_18.917986_14 # 16682 # 17383 # 1 # ID=15_14;partial=00;start_type=ATG;rbs_motif=AGGAGG;rbs_spacer=5-10bp;gc_cont=0.486
#matched_seq:	30359	FM177140	Lactobacillus casei BL23 complete genome, strain BL23.	Lactobacillales	Putative uncharacterized protein	CAQ65798	No	100.0
#input_seq:	NODE_12_length_97754_cov_15.932150_71 # 62439 # 63134 # -1 # ID=12_71;partial=00;start_type=ATG;rbs_motif=GGA/GAG/AGG;rbs_spacer=5-10bp;gc_cont=0.455
#matched_seq:	28537	CP001084	Lactobacillus casei str. Zhang, complete genome.	Lactobacillales	conserved hypothetical protein	ADK18917	No	100.0
#input_seq:	NODE_14_length_95637_cov_20.217956_68 # 70727 # 71422 # -1 # ID=14_68;partial=00;start_type=ATG;rbs_motif=AGGAG;rbs_spacer=5-10bp;gc_cont=0.496
#matched_seq:	402	CP000423	Lactobacillus casei ATCC 334, complete genome.	Lactobacillales	hypothetical protein	ABJ69150	No	100.0
#input_seq:	NODE_17_length_80798_cov_20.540467_63 # 66428 # 67114 # -1 # ID=17_63;partial=00;start_type=ATG;rbs_motif=GGAG/GAGG;rbs_spacer=5-10bp;gc_cont=0.482
#matched_seq:	28537	CP001084	Lactobacillus casei str. Zhang, complete genome.	Lactobacillales	Phosphoglycerate mutase family protein	ADK19801	No	100.0
#input_seq:	NODE_12_length_97754_cov_15.932150_33 # 26085 # 26768 # -1 # ID=12_33;partial=00;start_type=ATG;rbs_motif=GGA/GAG/AGG;rbs_spacer=5-10bp;gc_cont=0.471
#matched_seq:	28537	CP001084	Lactobacillus casei str. Zhang, complete genome.	Lactobacillales	Membrane-associated serine protease	ADK18879	No	100.0
#input_seq:	NODE_11_length_105408_cov_21.675488_14 # 11459 # 12052 # 1 # ID=11_14;partial=00;start_type=ATG;rbs_motif=GGAG/GAGG;rbs_spacer=5-10bp;gc_cont=0.397
#matched_seq:	28537	CP001084	Lactobacillus casei str. Zhang, complete genome.	Lactobacillales	Predicted integral membrane protein	ADK17316	No	100.0
#input_seq:	NODE_16_length_85751_cov_16.547580_16 # 12738 # 13415 # 1 # ID=16_16;partial=00;start_type=ATG;rbs_motif=AGGAGG;rbs_spacer=5-10bp;gc_cont=0.448
#matched_seq:	28537	CP001084	Lactobacillus casei str. Zhang, complete genome.	Lactobacillales	DNA-binding response regulator, OmpR family (Rec-wHTH domains)	ADK18437	No	100.0
#input_seq:	NODE_20_length_63718_cov_19.819975_26 # 20361 # 21038 # 1 # ID=20_26;partial=00;start_type=ATG;rbs_motif=GGA/GAG/AGG;rbs_spacer=5-10bp;gc_cont=0.457
#matched_seq:	402	CP000423	Lactobacillus casei ATCC 334, complete genome.	Lactobacillales	hypothetical protein	ABJ71289	No	100.0
#input_seq:	NODE_7_length_135490_cov_21.142602_117 # 111248 # 111922 # 1 # ID=7_117;partial=00;start_type=ATG;rbs_motif=GGAGG;rbs_spacer=5-10bp;gc_cont=0.496
#matched_seq:	402	CP000423	Lactobacillus casei ATCC 334, complete genome.	Lactobacillales	Alpha/beta superfamily hydrolase	ABJ71523	No	100.0
#input_seq:	NODE_25_length_41312_cov_21.577807_39 # 40433 # 41104 # 1 # ID=25_39;partial=00;start_type=ATG;rbs_motif=GGAGG;rbs_spacer=5-10bp;gc_cont=0.440
#matched_seq:	402	CP000423	Lactobacillus casei ATCC 334, complete genome.	Lactobacillales	Predicted glutamine amidotransferase	ABJ69071	No	100.0
#input_seq:	NODE_6_length_137662_cov_18.857309_19 # 18933 # 19604 # 1 # ID=6_19;partial=00;start_type=GTG;rbs_motif=AGGAGG;rbs_spacer=5-10bp;gc_cont=0.515
#matched_seq:	30359	FM177140	Lactobacillus casei BL23 complete genome, strain BL23.	Lactobacillales	2,3-bisphosphoglycerate-dependent phosphoglycerate mutase	CAQ67587	No	100.0
#input_seq:	NODE_26_length_38950_cov_20.073075_20 # 18592 # 19263 # -1 # ID=26_20;partial=00;start_type=ATG;rbs_motif=GGxGG;rbs_spacer=5-10bp;gc_cont=0.461
#matched_seq:	30359	FM177140	Lactobacillus casei BL23 complete genome, strain BL23.	Lactobacillales	Phosphatidylglycerophosphatase B	CAQ67919	No	100.0
#input_seq:	NODE_4_length_145981_cov_18.451480_69 # 69306 # 69974 # -1 # ID=4_69;partial=00;start_type=ATG;rbs_motif=AGxAGG/AGGxGG;rbs_spacer=5-10bp;gc_cont=0.454
#matched_seq:	28537	CP001084	Lactobacillus casei str. Zhang, complete genome.	Lactobacillales	Predicted phosphatase	ADK17982	No	100.0
#input_seq:	NODE_3_length_153231_cov_15.623530_124 # 135040 # 135708 # -1 # ID=3_124;partial=00;start_type=ATG;rbs_motif=AGxAGG/AGGxGG;rbs_spacer=5-10bp;gc_cont=0.492
#matched_seq:	28537	CP001084	Lactobacillus casei str. Zhang, complete genome.	Lactobacillales	DNA repair protein	ADK18478	No	100.0
#input_seq:	NODE_3_length_153231_cov_15.623530_83 # 94409 # 95077 # -1 # ID=3_83;partial=00;start_type=ATG;rbs_motif=GGAG/GAGG;rbs_spacer=5-10bp;gc_cont=0.493
#matched_seq:	28537	CP001084	Lactobacillus casei str. Zhang, complete genome.	Lactobacillales	TPR repeats containing protein	ADK18523	No	100.0
#input_seq:	NODE_13_length_97741_cov_20.234454_56 # 63586 # 64254 # 1 # ID=13_56;partial=00;start_type=ATG;rbs_motif=AGGAGG;rbs_spacer=5-10bp;gc_cont=0.496
#matched_seq:	30359	FM177140	Lactobacillus casei BL23 complete genome, strain BL23.	Lactobacillales	Putative amino acid ABC transporter, permease protein	CAQ65582	No	100.0
#input_seq:	NODE_30_length_29362_cov_21.101830_14 # 14185 # 14844 # -1 # ID=30_14;partial=00;start_type=ATG;rbs_motif=AGGAGG;rbs_spacer=5-10bp;gc_cont=0.511
#matched_seq:	30359	FM177140	Lactobacillus casei BL23 complete genome, strain BL23.	Lactobacillales	Probable transcriptional regulator flp	CAQ65203	No	100.0
#input_seq:	NODE_3_length_153231_cov_15.623530_120 # 131748 # 132404 # -1 # ID=3_120;partial=00;start_type=GTG;rbs_motif=None;rbs_spacer=None;gc_cont=0.479
#matched_seq:	28537	CP001084	Lactobacillus casei str. Zhang, complete genome.	Lactobacillales	Septum formation inhibitor	ADK18482	No	100.0
#input_seq:	NODE_3_length_153231_cov_15.623530_128 # 141312 # 141965 # -1 # ID=3_128;partial=00;start_type=GTG;rbs_motif=GGAGG;rbs_spacer=5-10bp;gc_cont=0.489
#matched_seq:	30359	FM177140	Lactobacillus casei BL23 complete genome, strain BL23.	Lactobacillales	Redox-sensing transcriptional repressor rex	CAQ66561	No	100.0
#input_seq:	NODE_30_length_29362_cov_21.101830_19 # 18461 # 19114 # 1 # ID=30_19;partial=00;start_type=TTG;rbs_motif=GGAG/GAGG;rbs_spacer=5-10bp;gc_cont=0.388
#matched_seq:	402	CP000423	Lactobacillus casei ATCC 334, complete genome.	Lactobacillales	Predicted metal-dependent membrane protease	ABJ68931	No	100.0
#input_seq:	NODE_1_length_195833_cov_18.377944_98 # 110425 # 111075 # 1 # ID=1_98;partial=00;start_type=ATG;rbs_motif=AGGAG;rbs_spacer=5-10bp;gc_cont=0.479
#matched_seq:	402	CP000423	Lactobacillus casei ATCC 334, complete genome.	Lactobacillales	hypothetical protein	ABJ69724	No	100.0
#input_seq:	NODE_4_length_145981_cov_18.451480_123 # 125509 # 126159 # -1 # ID=4_123;partial=00;start_type=ATG;rbs_motif=GGAG/GAGG;rbs_spacer=5-10bp;gc_cont=0.513
#matched_seq:	30359	FM177140	Lactobacillus casei BL23 complete genome, strain BL23.	Lactobacillales	YwnB	CAQ65888	No	100.0
#input_seq:	NODE_20_length_63718_cov_19.819975_27 # 21035 # 21679 # -1 # ID=20_27;partial=00;start_type=ATG;rbs_motif=GGA/GAG/AGG;rbs_spacer=5-10bp;gc_cont=0.502
#matched_seq:	28537	CP001084	Lactobacillus casei str. Zhang, complete genome.	Lactobacillales	conserved hypothetical protein	ADK19721	No	100.0
#input_seq:	NODE_3_length_153231_cov_15.623530_1 # 442 # 1083 # 1 # ID=3_1;partial=00;start_type=ATG;rbs_motif=AGGAGG;rbs_spacer=5-10bp;gc_cont=0.477
#matched_seq:	30359	FM177140	Lactobacillus casei BL23 complete genome, strain BL23.	Lactobacillales	Hemolysin III	CAQ66690	No	100.0
#input_seq:	NODE_9_length_118307_cov_19.116669_25 # 21852 # 22490 # 1 # ID=9_25;partial=00;start_type=ATG;rbs_motif=GGAG/GAGG;rbs_spacer=5-10bp;gc_cont=0.473
#matched_seq:	28537	CP001084	Lactobacillus casei str. Zhang, complete genome.	Lactobacillales	integral membrane protein	ADK19592	No	100.0
#input_seq:	NODE_45_length_6436_cov_22.982565_3 # 911 # 1549 # 1 # ID=45_3;partial=00;start_type=ATG;rbs_motif=AGxAGG/AGGxGG;rbs_spacer=11-12bp;gc_cont=0.471
#matched_seq:	28537	CP001084	Lactobacillus casei str. Zhang, complete genome.	Lactobacillales	Transcriptional regulator	ADK17336	No	100.0
#input_seq:	NODE_28_length_33796_cov_17.174166_5 # 2223 # 2861 # -1 # ID=28_5;partial=00;start_type=ATG;rbs_motif=AGGAG;rbs_spacer=5-10bp;gc_cont=0.521
#matched_seq:	402	CP000423	Lactobacillus casei ATCC 334, complete genome.	Lactobacillales	phosphoglycerate mutase	ABJ70813	No	100.0
#input_seq:	NODE_1_length_195833_cov_18.377944_123 # 135956 # 136591 # 1 # ID=1_123;partial=00;start_type=GTG;rbs_motif=GGAGG;rbs_spacer=5-10bp;gc_cont=0.450
#matched_seq:	28537	CP001084	Lactobacillus casei str. Zhang, complete genome.	Lactobacillales	Dithiol-disulfide isomerase	ADK18089	No	100.0
#input_seq:	NODE_10_length_107434_cov_21.487480_84 # 95212 # 95844 # 1 # ID=10_84;partial=00;start_type=ATG;rbs_motif=AGxAGG/AGGxGG;rbs_spacer=5-10bp;gc_cont=0.458
#matched_seq:	28537	CP001084	Lactobacillus casei str. Zhang, complete genome.	Lactobacillales	conserved hypothetical protein	ADK17507	No	100.0
#input_seq:	NODE_4_length_145981_cov_18.451480_127 # 129340 # 129972 # -1 # ID=4_127;partial=00;start_type=ATG;rbs_motif=AGGAGG;rbs_spacer=5-10bp;gc_cont=0.487
#matched_seq:	28537	CP001084	Lactobacillus casei str. Zhang, complete genome.	Lactobacillales	conserved hypothetical protein	ADK17916	No	100.0
#input_seq:	NODE_2_length_170499_cov_15.114573_152 # 167826 # 168455 # -1 # ID=2_152;partial=00;start_type=GTG;rbs_motif=GGAG/GAGG;rbs_spacer=5-10bp;gc_cont=0.435
#matched_seq:	28537	CP001084	Lactobacillus casei str. Zhang, complete genome.	Lactobacillales	conserved hypothetical protein	ADK18612	No	100.0
#input_seq:	NODE_4_length_145981_cov_18.451480_10 # 7750 # 8352 # -1 # ID=4_10;partial=00;start_type=ATG;rbs_motif=AGGA;rbs_spacer=5-10bp;gc_cont=0.444
#matched_seq:	30359	FM177140	Lactobacillus casei BL23 complete genome, strain BL23.	Lactobacillales	Metallophosphoesterase	CAQ66006	No	100.0
#input_seq:	NODE_13_length_97741_cov_20.234454_49 # 57160 # 57786 # -1 # ID=13_49;partial=00;start_type=ATG;rbs_motif=AGGA/GGAG/GAGG;rbs_spacer=11-12bp;gc_cont=0.416
#matched_seq:	30359	FM177140	Lactobacillus casei BL23 complete genome, strain BL23.	Lactobacillales	Putative flavodoxin	CAQ65589	No	100.0
#input_seq:	NODE_4_length_145981_cov_18.451480_138 # 139999 # 140625 # 1 # ID=4_138;partial=00;start_type=ATG;rbs_motif=GGAGG;rbs_spacer=5-10bp;gc_cont=0.504
#matched_seq:	28537	CP001084	Lactobacillus casei str. Zhang, complete genome.	Lactobacillales	Predicted phosphatase	ADK17902	No	100.0
#input_seq:	NODE_2_length_170499_cov_15.114573_63 # 71548 # 72171 # 1 # ID=2_63;partial=00;start_type=ATG;rbs_motif=GGAGG;rbs_spacer=5-10bp;gc_cont=0.457
#matched_seq:	28537	CP001084	Lactobacillus casei str. Zhang, complete genome.	Lactobacillales	Putative primosome component related protein	ADK18707	No	100.0
#input_seq:	NODE_11_length_105408_cov_21.675488_77 # 88429 # 89052 # 1 # ID=11_77;partial=00;start_type=ATG;rbs_motif=GGAG/GAGG;rbs_spacer=5-10bp;gc_cont=0.460
#matched_seq:	402	CP000423	Lactobacillus casei ATCC 334, complete genome.	Lactobacillales	Uncharacterized membrane protein	ABJ71562	No	100.0
#input_seq:	NODE_3_length_153231_cov_15.623530_13 # 13173 # 13793 # -1 # ID=3_13;partial=00;start_type=ATG;rbs_motif=AGxAGG/AGGxGG;rbs_spacer=5-10bp;gc_cont=0.457
#matched_seq:	402	CP000423	Lactobacillus casei ATCC 334, complete genome.	Lactobacillales	LysM domain	ABJ70155	No	100.0
#input_seq:	NODE_28_length_33796_cov_17.174166_29 # 31533 # 32153 # -1 # ID=28_29;partial=00;start_type=ATG;rbs_motif=GGA/GAG/AGG;rbs_spacer=11-12bp;gc_cont=0.533
#matched_seq:	402	CP000423	Lactobacillus casei ATCC 334, complete genome.	Lactobacillales	Hydantoinase/oxoprolinase family enzume	ABJ70839	No	100.0
#input_seq:	NODE_5_length_142856_cov_17.239545_76 # 50687 # 51292 # -1 # ID=5_76;partial=00;start_type=ATG;rbs_motif=GGAGG;rbs_spacer=5-10bp;gc_cont=0.429
#matched_seq:	30359	FM177140	Lactobacillus casei BL23 complete genome, strain BL23.	Lactobacillales	Putative membrane protein	CAQ66368	No	100.0
#input_seq:	NODE_8_length_133100_cov_17.154227_23 # 23519 # 24124 # -1 # ID=8_23;partial=00;start_type=ATG;rbs_motif=AGGAGG;rbs_spacer=5-10bp;gc_cont=0.452
#matched_seq:	28537	CP001084	Lactobacillus casei str. Zhang, complete genome.	Lactobacillales	Predicted membrane protein	ADK18974	No	100.0
#input_seq:	NODE_8_length_133100_cov_17.154227_51 # 52781 # 53386 # -1 # ID=8_51;partial=00;start_type=ATG;rbs_motif=GGAGG;rbs_spacer=5-10bp;gc_cont=0.467
#matched_seq:	28537	CP001084	Lactobacillus casei str. Zhang, complete genome.	Lactobacillales	Predicted membrane protein	ADK19010	No	100.0
#input_seq:	NODE_23_length_43732_cov_16.815595_14 # 13691 # 14293 # -1 # ID=23_14;partial=00;start_type=ATG;rbs_motif=AGGAGG;rbs_spacer=5-10bp;gc_cont=0.469
#matched_seq:	28537	CP001084	Lactobacillus casei str. Zhang, complete genome.	Lactobacillales	Gmk, Guanylate kinase	ADK19177	No	100.0
#input_seq:	NODE_16_length_85751_cov_16.547580_29 # 25403 # 26005 # -1 # ID=16_29;partial=00;start_type=GTG;rbs_motif=GGA/GAG/AGG;rbs_spacer=5-10bp;gc_cont=0.504
#matched_seq:	28537	CP001084	Lactobacillus casei str. Zhang, complete genome.	Lactobacillales	conserved hypothetical protein	ADK18425	No	100.0
#input_seq:	NODE_25_length_41312_cov_21.577807_4 # 4214 # 4813 # 1 # ID=25_4;partial=00;start_type=GTG;rbs_motif=GGA/GAG/AGG;rbs_spacer=5-10bp;gc_cont=0.430
#matched_seq:	28537	CP001084	Lactobacillus casei str. Zhang, complete genome.	Lactobacillales	Signal peptidase I	ADK17574	No	100.0
#input_seq:	NODE_1_length_195833_cov_18.377944_122 # 135293 # 135886 # 1 # ID=1_122;partial=00;start_type=ATG;rbs_motif=GGAGG;rbs_spacer=5-10bp;gc_cont=0.443
#matched_seq:	28537	CP001084	Lactobacillus casei str. Zhang, complete genome.	Lactobacillales	conserved hypothetical protein	ADK18090	No	100.0
#input_seq:	NODE_19_length_78539_cov_17.514921_32 # 35066 # 35653 # 1 # ID=19_32;partial=00;start_type=ATG;rbs_motif=AGGAG;rbs_spacer=5-10bp;gc_cont=0.495
#matched_seq:	28537	CP001084	Lactobacillus casei str. Zhang, complete genome.	Lactobacillales	Transcriptional regulator	ADK19301	No	100.0
#input_seq:	NODE_6_length_137662_cov_18.857309_44 # 47787 # 48374 # 1 # ID=6_44;partial=00;start_type=ATG;rbs_motif=AGGAG;rbs_spacer=5-10bp;gc_cont=0.512
#matched_seq:	30359	FM177140	Lactobacillus casei BL23 complete genome, strain BL23.	Lactobacillales	Putative uncharacterized protein	CAQ67556	No	100.0
#input_seq:	NODE_24_length_43480_cov_16.930755_11 # 13499 # 14074 # 1 # ID=24_11;partial=00;start_type=ATG;rbs_motif=AGGAGG;rbs_spacer=5-10bp;gc_cont=0.446
#matched_seq:	28537	CP001084	Lactobacillus casei str. Zhang, complete genome.	Lactobacillales	conserved hypothetical protein	ADK19058	No	100.0
#input_seq:	NODE_6_length_137662_cov_18.857309_68 # 71251 # 71823 # 1 # ID=6_68;partial=00;start_type=ATG;rbs_motif=GGA/GAG/AGG;rbs_spacer=5-10bp;gc_cont=0.476
#matched_seq:	402	CP000423	Lactobacillus casei ATCC 334, complete genome.	Lactobacillales	Predicted membrane protein	ABJ71029	No	100.0
#input_seq:	NODE_10_length_107434_cov_21.487480_68 # 75862 # 76431 # -1 # ID=10_68;partial=00;start_type=ATG;rbs_motif=AGGAG;rbs_spacer=5-10bp;gc_cont=0.460
#matched_seq:	28537	CP001084	Lactobacillus casei str. Zhang, complete genome.	Lactobacillales	Transcriptional regulator	ADK17493	No	100.0
#input_seq:	NODE_50_length_4902_cov_19.468482_2 # 783 # 1352 # 1 # ID=50_2;partial=00;start_type=ATG;rbs_motif=AGGAGG;rbs_spacer=5-10bp;gc_cont=0.430
#matched_seq:	402	CP000423	Lactobacillus casei ATCC 334, complete genome.	Lactobacillales	Transcriptional regulator	ABJ69197	No	100.0
#input_seq:	NODE_2_length_170499_cov_15.114573_109 # 121716 # 122276 # 1 # ID=2_109;partial=00;start_type=ATG;rbs_motif=AGGAG;rbs_spacer=5-10bp;gc_cont=0.483
#matched_seq:	30359	FM177140	Lactobacillus casei BL23 complete genome, strain BL23.	Lactobacillales	ADP-ribose pyrophosphatase	CAQ66741	No	100.0
#input_seq:	NODE_28_length_33796_cov_17.174166_16 # 15838 # 16404 # 1 # ID=28_16;partial=00;start_type=ATG;rbs_motif=GGAGG;rbs_spacer=5-10bp;gc_cont=0.481
#matched_seq:	28537	CP001084	Lactobacillus casei str. Zhang, complete genome.	Lactobacillales	conserved hypothetical protein	ADK19244	No	100.0
#input_seq:	NODE_31_length_27962_cov_17.226621_20 # 22924 # 23490 # -1 # ID=31_20;partial=00;start_type=ATG;rbs_motif=GGAGG;rbs_spacer=5-10bp;gc_cont=0.496
#matched_seq:	402	CP000423	Lactobacillus casei ATCC 334, complete genome.	Lactobacillales	Transcriptional regulator	ABJ70936	No	100.0
#input_seq:	NODE_8_length_133100_cov_17.154227_148 # 132281 # 132805 # -1 # ID=8_148;partial=00;start_type=ATG;rbs_motif=AGxAG;rbs_spacer=5-10bp;gc_cont=0.450
#matched_seq:	28537	CP001084	Lactobacillus casei str. Zhang, complete genome.	Lactobacillales	conserved hypothetical protein	ADK19044	No	100.0
#input_seq:	NODE_27_length_38928_cov_17.618979_1 # 179 # 739 # -1 # ID=27_1;partial=00;start_type=ATG;rbs_motif=GGA/GAG/AGG;rbs_spacer=5-10bp;gc_cont=0.497
#matched_seq:	28537	CP001084	Lactobacillus casei str. Zhang, complete genome.	Lactobacillales	SAM-dependent methyltransferase	ADK19400	No	100.0
#input_seq:	NODE_88_length_770_cov_48.682737_1 # 129 # 686 # 1 # ID=88_1;partial=00;start_type=ATG;rbs_motif=AGGAG;rbs_spacer=5-10bp;gc_cont=0.475
#matched_seq:	28537	CP001084	Lactobacillus casei str. Zhang, complete genome.	Lactobacillales	conserved hypothetical protein	ADK19541	No	100.0
#input_seq:	NODE_11_length_105408_cov_21.675488_5 # 2478 # 3029 # -1 # ID=11_5;partial=00;start_type=ATG;rbs_motif=GGAGG;rbs_spacer=5-10bp;gc_cont=0.457
#matched_seq:	28537	CP001084	Lactobacillus casei str. Zhang, complete genome.	Lactobacillales	Transcriptional regulator	ADK17325	No	100.0
#input_seq:	NODE_3_length_153231_cov_15.623530_31 # 31841 # 32392 # -1 # ID=3_31;partial=00;start_type=ATG;rbs_motif=AGxAGG/AGGxGG;rbs_spacer=5-10bp;gc_cont=0.420
#matched_seq:	28537	CP001084	Lactobacillus casei str. Zhang, complete genome.	Lactobacillales	B	ADK18580	No	100.0
#input_seq:	NODE_24_length_43480_cov_16.930755_8 # 10369 # 10920 # -1 # ID=24_8;partial=00;start_type=ATG;rbs_motif=GGAGG;rbs_spacer=5-10bp;gc_cont=0.420
#matched_seq:	28537	CP001084	Lactobacillus casei str. Zhang, complete genome.	Lactobacillales	conserved hypothetical protein	ADK19054	No	100.0
#input_seq:	NODE_27_length_38928_cov_17.618979_6 # 4685 # 5221 # 1 # ID=27_6;partial=00;start_type=ATG;rbs_motif=GGA/GAG/AGG;rbs_spacer=11-12bp;gc_cont=0.488
#matched_seq:	28537	CP001084	Lactobacillus casei str. Zhang, complete genome.	Lactobacillales	conserved hypothetical protein	ADK19394	No	100.0
#input_seq:	NODE_11_length_105408_cov_21.675488_31 # 28931 # 29455 # 1 # ID=11_31;partial=00;start_type=ATG;rbs_motif=GGxGG;rbs_spacer=5-10bp;gc_cont=0.440
#matched_seq:	402	CP000423	Lactobacillus casei ATCC 334, complete genome.	Lactobacillales	RNase P protein component	ABJ71616	No	100.0
#input_seq:	NODE_11_length_105408_cov_21.675488_78 # 89160 # 89708 # -1 # ID=11_78;partial=00;start_type=ATG;rbs_motif=None;rbs_spacer=None;gc_cont=0.481
#matched_seq:	30359	FM177140	Lactobacillus casei BL23 complete genome, strain BL23.	Lactobacillales	YdaF (GCN5-related N-acetyltransferase)	CAQ68105	No	100.0
#input_seq:	NODE_15_length_91441_cov_18.917986_21 # 24733 # 25281 # -1 # ID=15_21;partial=00;start_type=ATG;rbs_motif=GGAGG;rbs_spacer=5-10bp;gc_cont=0.475
#matched_seq:	30359	FM177140	Lactobacillus casei BL23 complete genome, strain BL23.	Lactobacillales	Hypothetical membrane spanning protein	CAQ65805	No	100.0
#input_seq:	NODE_36_length_14365_cov_18.545793_10 # 11202 # 11750 # 1 # ID=36_10;partial=00;start_type=ATG;rbs_motif=GGAGG;rbs_spacer=5-10bp;gc_cont=0.468
#matched_seq:	30359	FM177140	Lactobacillus casei BL23 complete genome, strain BL23.	Lactobacillales	Competence-specific sigma factor ComX	CAQ66019	No	100.0
#input_seq:	NODE_29_length_30495_cov_20.666754_29 # 23028 # 23573 # -1 # ID=29_29;partial=00;start_type=ATG;rbs_motif=GGAG/GAGG;rbs_spacer=5-10bp;gc_cont=0.383
#matched_seq:	30359	FM177140	Lactobacillus casei BL23 complete genome, strain BL23.	Lactobacillales	Putative uncharacterized protein	CAQ65688	No	100.0
#input_seq:	NODE_6_length_137662_cov_18.857309_30 # 33503 # 34045 # 1 # ID=6_30;partial=00;start_type=ATG;rbs_motif=GGAGG;rbs_spacer=5-10bp;gc_cont=0.460
#matched_seq:	28537	CP001084	Lactobacillus casei str. Zhang, complete genome.	Lactobacillales	dUTPase	ADK19508	No	100.0
#input_seq:	NODE_1_length_195833_cov_18.377944_66 # 72150 # 72689 # -1 # ID=1_66;partial=00;start_type=ATG;rbs_motif=AGxAGG/AGGxGG;rbs_spacer=5-10bp;gc_cont=0.443
#matched_seq:	28537	CP001084	Lactobacillus casei str. Zhang, complete genome.	Lactobacillales	conserved hypothetical protein	ADK18149	No	100.0
#input_seq:	NODE_4_length_145981_cov_18.451480_37 # 37597 # 38130 # -1 # ID=4_37;partial=00;start_type=TTG;rbs_motif=GGxGG;rbs_spacer=5-10bp;gc_cont=0.459
#matched_seq:	28537	CP001084	Lactobacillus casei str. Zhang, complete genome.	Lactobacillales	Predicted membrane ancor connecting MutS2 with cell-division Z-ring	ADK18018	No	100.0
#input_seq:	NODE_3_length_153231_cov_15.623530_121 # 132418 # 132948 # -1 # ID=3_121;partial=00;start_type=ATG;rbs_motif=GGA/GAG/AGG;rbs_spacer=5-10bp;gc_cont=0.431
#matched_seq:	402	CP000423	Lactobacillus casei ATCC 334, complete genome.	Lactobacillales	rod shape-determining protein MreD	ABJ70041	No	100.0
#input_seq:	NODE_6_length_137662_cov_18.857309_77 # 81749 # 82279 # 1 # ID=6_77;partial=00;start_type=ATG;rbs_motif=GGAG/GAGG;rbs_spacer=5-10bp;gc_cont=0.439
#matched_seq:	30359	FM177140	Lactobacillus casei BL23 complete genome, strain BL23.	Lactobacillales	Putative uncharacterized protein	CAQ67524	No	100.0
#input_seq:	NODE_4_length_145981_cov_18.451480_22 # 21791 # 22318 # -1 # ID=4_22;partial=00;start_type=ATG;rbs_motif=AGxAGG/AGGxGG;rbs_spacer=5-10bp;gc_cont=0.466
#matched_seq:	28537	CP001084	Lactobacillus casei str. Zhang, complete genome.	Lactobacillales	conserved hypothetical protein	ADK18034	No	100.0
#input_seq:	NODE_24_length_43480_cov_16.930755_9 # 11040 # 11564 # -1 # ID=24_9;partial=00;start_type=ATG;rbs_motif=AGGAG;rbs_spacer=5-10bp;gc_cont=0.488
#matched_seq:	28537	CP001084	Lactobacillus casei str. Zhang, complete genome.	Lactobacillales	Acetyltransferase, including N-acetylase of ribosomal protein	ADK19055	No	100.0
#input_seq:	NODE_4_length_145981_cov_18.451480_28 # 26702 # 27226 # -1 # ID=4_28;partial=00;start_type=ATG;rbs_motif=GGAGG;rbs_spacer=5-10bp;gc_cont=0.467
#matched_seq:	28537	CP001084	Lactobacillus casei str. Zhang, complete genome.	Lactobacillales	Predicted phosphoesterase	ADK18028	No	100.0
#input_seq:	NODE_4_length_145981_cov_18.451480_128 # 130205 # 130729 # -1 # ID=4_128;partial=00;start_type=ATG;rbs_motif=AGGAG;rbs_spacer=5-10bp;gc_cont=0.467
#matched_seq:	28537	CP001084	Lactobacillus casei str. Zhang, complete genome.	Lactobacillales	conserved hypothetical protein	ADK17915	No	100.0
#input_seq:	NODE_9_length_118307_cov_19.116669_35 # 30863 # 31387 # -1 # ID=9_35;partial=00;start_type=TTG;rbs_motif=GGAGG;rbs_spacer=5-10bp;gc_cont=0.450
#matched_seq:	402	CP000423	Lactobacillus casei ATCC 334, complete genome.	Lactobacillales	hypothetical protein	ABJ71166	No	100.0
#input_seq:	NODE_8_length_133100_cov_17.154227_35 # 36273 # 36791 # -1 # ID=8_35;partial=00;start_type=ATG;rbs_motif=GGAGG;rbs_spacer=5-10bp;gc_cont=0.445
#matched_seq:	28537	CP001084	Lactobacillus casei str. Zhang, complete genome.	Lactobacillales	conserved hypothetical protein	ADK18985	No	100.0
#input_seq:	NODE_6_length_137662_cov_18.857309_101 # 108748 # 109266 # 1 # ID=6_101;partial=00;start_type=ATG;rbs_motif=AGGAG;rbs_spacer=5-10bp;gc_cont=0.484
#matched_seq:	28537	CP001084	Lactobacillus casei str. Zhang, complete genome.	Lactobacillales	conserved hypothetical protein	ADK19431	No	100.0
#input_seq:	NODE_29_length_30495_cov_20.666754_33 # 25646 # 26164 # 1 # ID=29_33;partial=00;start_type=ATG;rbs_motif=GGAG/GAGG;rbs_spacer=5-10bp;gc_cont=0.451
#matched_seq:	30359	FM177140	Lactobacillus casei BL23 complete genome, strain BL23.	Lactobacillales	DNA polymerase III, alpha subunit	CAQ65692	No	100.0
#input_seq:	NODE_4_length_145981_cov_18.451480_96 # 96401 # 96880 # 1 # ID=4_96;partial=00;start_type=ATG;rbs_motif=AGGAG;rbs_spacer=5-10bp;gc_cont=0.465
#matched_seq:	30359	FM177140	Lactobacillus casei BL23 complete genome, strain BL23.	Lactobacillales	Putative uncharacterized protein	CAQ65915	No	100.0
#input_seq:	NODE_8_length_133100_cov_17.154227_147 # 131616 # 132128 # 1 # ID=8_147;partial=00;start_type=TTG;rbs_motif=GGAG/GAGG;rbs_spacer=5-10bp;gc_cont=0.462
#matched_seq:	28537	CP001084	Lactobacillus casei str. Zhang, complete genome.	Lactobacillales	conserved hypothetical protein	ADK19043	No	100.0
#input_seq:	NODE_30_length_29362_cov_21.101830_2 # 1881 # 2378 # -1 # ID=30_2;partial=00;start_type=ATG;rbs_motif=GGAG/GAGG;rbs_spacer=5-10bp;gc_cont=0.369
#matched_seq:	402	CP000423	Lactobacillus casei ATCC 334, complete genome.	Lactobacillales	hypothetical protein	ABJ68950	No	100.0
#input_seq:	NODE_10_length_107434_cov_21.487480_40 # 46646 # 47152 # -1 # ID=10_40;partial=00;start_type=ATG;rbs_motif=AGGAG;rbs_spacer=5-10bp;gc_cont=0.471
#matched_seq:	30359	FM177140	Lactobacillus casei BL23 complete genome, strain BL23.	Lactobacillales	Transcriptional regulator	CAQ65271	No	100.0
#input_seq:	NODE_10_length_107434_cov_21.487480_89 # 99227 # 99733 # -1 # ID=10_89;partial=00;start_type=ATG;rbs_motif=AGxAGG/AGGxGG;rbs_spacer=3-4bp;gc_cont=0.460
#matched_seq:	30359	FM177140	Lactobacillus casei BL23 complete genome, strain BL23.	Lactobacillales	Membrane protein	CAQ65313	No	100.0
#input_seq:	NODE_1_length_195833_cov_18.377944_27 # 28153 # 28659 # 1 # ID=1_27;partial=00;start_type=ATG;rbs_motif=GGAGG;rbs_spacer=5-10bp;gc_cont=0.456
#matched_seq:	28537	CP001084	Lactobacillus casei str. Zhang, complete genome.	Lactobacillales	conserved hypothetical protein	ADK18185	No	100.0
#input_seq:	NODE_13_length_97741_cov_20.234454_48 # 56406 # 56909 # -1 # ID=13_48;partial=00;start_type=ATG;rbs_motif=AGxAGG/AGGxGG;rbs_spacer=5-10bp;gc_cont=0.518
#matched_seq:	402	CP000423	Lactobacillus casei ATCC 334, complete genome.	Lactobacillales	transcriptional regulator	ABJ69250	No	100.0
#input_seq:	NODE_5_length_142856_cov_17.239545_141 # 119926 # 120429 # -1 # ID=5_141;partial=00;start_type=ATG;rbs_motif=GGAG/GAGG;rbs_spacer=5-10bp;gc_cont=0.476
#matched_seq:	28537	CP001084	Lactobacillus casei str. Zhang, complete genome.	Lactobacillales	conserved hypothetical protein	ADK18268	No	100.0
#input_seq:	NODE_4_length_145981_cov_18.451480_30 # 29121 # 29615 # 1 # ID=4_30;partial=00;start_type=ATG;rbs_motif=AGGAGG;rbs_spacer=5-10bp;gc_cont=0.495
#matched_seq:	30359	FM177140	Lactobacillus casei BL23 complete genome, strain BL23.	Lactobacillales	Uncharacterized protein yslB	CAQ65982	No	100.0
#input_seq:	NODE_3_length_153231_cov_15.623530_2 # 1238 # 1729 # -1 # ID=3_2;partial=00;start_type=ATG;rbs_motif=AGxAGG/AGGxGG;rbs_spacer=5-10bp;gc_cont=0.474
#matched_seq:	28537	CP001084	Lactobacillus casei str. Zhang, complete genome.	Lactobacillales	Dihydrofolate reductase	ADK18608	No	100.0
#input_seq:	NODE_8_length_133100_cov_17.154227_79 # 86548 # 87039 # -1 # ID=8_79;partial=00;start_type=ATG;rbs_motif=GGA/GAG/AGG;rbs_spacer=5-10bp;gc_cont=0.528
#matched_seq:	28537	CP001084	Lactobacillus casei str. Zhang, complete genome.	Lactobacillales	Fe2+ transport system protein A	ADK19040	No	100.0
#input_seq:	NODE_2_length_170499_cov_15.114573_60 # 68446 # 68934 # 1 # ID=2_60;partial=00;start_type=ATG;rbs_motif=AGGAGG;rbs_spacer=5-10bp;gc_cont=0.413
#matched_seq:	30359	FM177140	Lactobacillus casei BL23 complete genome, strain BL23.	Lactobacillales	Putative uncharacterized protein	CAQ66790	No	100.0
#input_seq:	NODE_11_length_105408_cov_21.675488_39 # 36460 # 36948 # 1 # ID=11_39;partial=00;start_type=ATG;rbs_motif=GGAGG;rbs_spacer=5-10bp;gc_cont=0.497
#matched_seq:	28537	CP001084	Lactobacillus casei str. Zhang, complete genome.	Lactobacillales	conserved hypothetical protein	ADK20091	No	100.0
#input_seq:	NODE_17_length_80798_cov_20.540467_26 # 26472 # 26951 # -1 # ID=17_26;partial=00;start_type=ATG;rbs_motif=AGGAG;rbs_spacer=5-10bp;gc_cont=0.483
#matched_seq:	30359	FM177140	Lactobacillus casei BL23 complete genome, strain BL23.	Lactobacillales	NUDIX hydrolase	CAQ67823	No	100.0
#input_seq:	NODE_4_length_145981_cov_18.451480_134 # 134311 # 134787 # -1 # ID=4_134;partial=00;start_type=ATG;rbs_motif=AGGA/GGAG/GAGG;rbs_spacer=11-12bp;gc_cont=0.447
#matched_seq:	28537	CP001084	Lactobacillus casei str. Zhang, complete genome.	Lactobacillales	Molecular chaperone (small heat shock protein)	ADK17908	No	100.0
#input_seq:	NODE_18_length_80212_cov_16.080877_10 # 13830 # 14306 # 1 # ID=18_10;partial=00;start_type=ATG;rbs_motif=AGGA;rbs_spacer=5-10bp;gc_cont=0.453
#matched_seq:	30359	FM177140	Lactobacillus casei BL23 complete genome, strain BL23.	Lactobacillales	Putative uncharacterized protein	CAQ66854	No	100.0
#input_seq:	NODE_17_length_80798_cov_20.540467_70 # 73665 # 74138 # -1 # ID=17_70;partial=00;start_type=ATG;rbs_motif=GGxGG;rbs_spacer=5-10bp;gc_cont=0.462
#matched_seq:	28537	CP001084	Lactobacillus casei str. Zhang, complete genome.	Lactobacillales	conserved hypothetical protein	ADK19810	No	100.0
#input_seq:	NODE_7_length_135490_cov_21.142602_37 # 33223 # 33696 # -1 # ID=7_37;partial=00;start_type=ATG;rbs_motif=GGAG/GAGG;rbs_spacer=5-10bp;gc_cont=0.395
#matched_seq:	28537	CP001084	Lactobacillus casei str. Zhang, complete genome.	Lactobacillales	Phosphotransferase system mannitol/fructose-specific IIA domain (Ntr-type)	ADK19929	No	100.0
#input_seq:	NODE_1_length_195833_cov_18.377944_190 # 190547 # 191017 # 1 # ID=1_190;partial=00;start_type=ATG;rbs_motif=GGAG/GAGG;rbs_spacer=5-10bp;gc_cont=0.450
#matched_seq:	402	CP000423	Lactobacillus casei ATCC 334, complete genome.	Lactobacillales	Predicted transcriptional regulator	ABJ69680	No	100.0
#input_seq:	NODE_19_length_78539_cov_17.514921_30 # 32561 # 33019 # 1 # ID=19_30;partial=00;start_type=GTG;rbs_motif=GGAG/GAGG;rbs_spacer=5-10bp;gc_cont=0.475
#matched_seq:	28537	CP001084	Lactobacillus casei str. Zhang, complete genome.	Lactobacillales	ADP-ribose pyrophosphatase	ADK19303	No	100.0
#input_seq:	NODE_10_length_107434_cov_21.487480_91 # 100363 # 100830 # 1 # ID=10_91;partial=00;start_type=ATG;rbs_motif=GGAG/GAGG;rbs_spacer=5-10bp;gc_cont=0.474
#matched_seq:	30359	FM177140	Lactobacillus casei BL23 complete genome, strain BL23.	Lactobacillales	Flavodoxin	CAQ65315	No	100.0
#input_seq:	NODE_8_length_133100_cov_17.154227_52 # 54035 # 54499 # 1 # ID=8_52;partial=00;start_type=ATG;rbs_motif=AGGAG;rbs_spacer=5-10bp;gc_cont=0.467
#matched_seq:	30359	FM177140	Lactobacillus casei BL23 complete genome, strain BL23.	Lactobacillales	Acetyltransferase, GNAT family	CAQ67090	No	100.0
#input_seq:	NODE_5_length_142856_cov_17.239545_102 # 78728 # 79189 # 1 # ID=5_102;partial=00;start_type=ATG;rbs_motif=AGGAGG;rbs_spacer=11-12bp;gc_cont=0.478
#matched_seq:	30359	FM177140	Lactobacillus casei BL23 complete genome, strain BL23.	Lactobacillales	Putative flavodoxin	CAQ66334	No	100.0
#input_seq:	NODE_4_length_145981_cov_18.451480_61 # 63113 # 63574 # 1 # ID=4_61;partial=00;start_type=ATG;rbs_motif=GGAGG;rbs_spacer=5-10bp;gc_cont=0.450
#matched_seq:	28537	CP001084	Lactobacillus casei str. Zhang, complete genome.	Lactobacillales	hypothetical protein, LysM motif protein	ADK17991	No	100.0
#input_seq:	NODE_19_length_78539_cov_17.514921_16 # 18043 # 18504 # 1 # ID=19_16;partial=00;start_type=TTG;rbs_motif=AGxAGG/AGGxGG;rbs_spacer=5-10bp;gc_cont=0.500
#matched_seq:	28537	CP001084	Lactobacillus casei str. Zhang, complete genome.	Lactobacillales	Universal stress protein UspA related nucleotide-binding protein	ADK19317	No	100.0
#input_seq:	NODE_4_length_145981_cov_18.451480_68 # 68760 # 69218 # 1 # ID=4_68;partial=00;start_type=ATG;rbs_motif=GGAGG;rbs_spacer=5-10bp;gc_cont=0.458
#matched_seq:	28537	CP001084	Lactobacillus casei str. Zhang, complete genome.	Lactobacillales	Transcriptional regulator	ADK17983	No	100.0
#input_seq:	NODE_2_length_170499_cov_15.114573_36 # 37985 # 38443 # 1 # ID=2_36;partial=00;start_type=ATG;rbs_motif=AGGAG;rbs_spacer=5-10bp;gc_cont=0.481
#matched_seq:	28537	CP001084	Lactobacillus casei str. Zhang, complete genome.	Lactobacillales	Predicted metal-dependent hydrolase	ADK18736	No	100.0
#input_seq:	NODE_12_length_97754_cov_15.932150_7 # 4340 # 4792 # -1 # ID=12_7;partial=00;start_type=ATG;rbs_motif=GGAG/GAGG;rbs_spacer=5-10bp;gc_cont=0.479
#matched_seq:	402	CP000423	Lactobacillus casei ATCC 334, complete genome.	Lactobacillales	transcriptional regulator, ArgR family	ABJ70408	No	100.0
#input_seq:	NODE_19_length_78539_cov_17.514921_41 # 44155 # 44604 # 1 # ID=19_41;partial=00;start_type=ATG;rbs_motif=GGAGG;rbs_spacer=5-10bp;gc_cont=0.447
#matched_seq:	28537	CP001084	Lactobacillus casei str. Zhang, complete genome.	Lactobacillales	Transcriptional regulator	ADK19289	No	100.0
#input_seq:	NODE_4_length_145981_cov_18.451480_75 # 76019 # 76468 # 1 # ID=4_75;partial=00;start_type=ATG;rbs_motif=GGAG/GAGG;rbs_spacer=5-10bp;gc_cont=0.513
#matched_seq:	28537	CP001084	Lactobacillus casei str. Zhang, complete genome.	Lactobacillales	Nucleoside diphosphate kinase	ADK17976	No	100.0
#input_seq:	NODE_3_length_153231_cov_15.623530_77 # 86447 # 86896 # -1 # ID=3_77;partial=00;start_type=GTG;rbs_motif=GGAG/GAGG;rbs_spacer=5-10bp;gc_cont=0.451
#matched_seq:	28537	CP001084	Lactobacillus casei str. Zhang, complete genome.	Lactobacillales	conserved hypothetical protein	ADK18529	No	100.0
#input_seq:	NODE_23_length_43732_cov_16.815595_12 # 12953 # 13399 # -1 # ID=23_12;partial=00;start_type=ATG;rbs_motif=AGGAG;rbs_spacer=5-10bp;gc_cont=0.427
#matched_seq:	30359	FM177140	Lactobacillus casei BL23 complete genome, strain BL23.	Lactobacillales	Ferric uptake regulation protein	CAQ67259	No	100.0
#input_seq:	NODE_6_length_137662_cov_18.857309_65 # 67965 # 68408 # 1 # ID=6_65;partial=00;start_type=ATG;rbs_motif=GGAGG;rbs_spacer=5-10bp;gc_cont=0.477
#matched_seq:	28537	CP001084	Lactobacillus casei str. Zhang, complete genome.	Lactobacillales	Nucleoside 2-deoxyribosyltransferase	ADK19468	No	100.0
#input_seq:	NODE_29_length_30495_cov_20.666754_38 # 28588 # 29031 # 1 # ID=29_38;partial=00;start_type=GTG;rbs_motif=AGGAG;rbs_spacer=5-10bp;gc_cont=0.468
#matched_seq:	30359	FM177140	Lactobacillus casei BL23 complete genome, strain BL23.	Lactobacillales	Putative autolysin regulatory protein arpU	CAQ65697	No	100.0
#input_seq:	NODE_8_length_133100_cov_17.154227_11 # 11271 # 11711 # -1 # ID=8_11;partial=00;start_type=ATG;rbs_motif=GGAGG;rbs_spacer=5-10bp;gc_cont=0.442
#matched_seq:	28537	CP001084	Lactobacillus casei str. Zhang, complete genome.	Lactobacillales	Predicted transcriptional regulator	ADK18962	No	100.0
#input_seq:	NODE_23_length_43732_cov_16.815595_11 # 12220 # 12660 # -1 # ID=23_11;partial=00;start_type=ATG;rbs_motif=AGGAG;rbs_spacer=5-10bp;gc_cont=0.481
#matched_seq:	30359	FM177140	Lactobacillus casei BL23 complete genome, strain BL23.	Lactobacillales	Putative uncharacterized protein	CAQ67258	No	100.0
#input_seq:	NODE_15_length_91441_cov_18.917986_37 # 47833 # 48273 # -1 # ID=15_37;partial=00;start_type=ATG;rbs_motif=AGGA;rbs_spacer=5-10bp;gc_cont=0.490
#matched_seq:	28537	CP001084	Lactobacillus casei str. Zhang, complete genome.	Lactobacillales	Predicted redox protein, regulator of disulfide bond formation	ADK17849	No	100.0
#input_seq:	NODE_16_length_85751_cov_16.547580_30 # 26076 # 26516 # 1 # ID=16_30;partial=00;start_type=ATG;rbs_motif=AGGAGG;rbs_spacer=5-10bp;gc_cont=0.474
#matched_seq:	28537	CP001084	Lactobacillus casei str. Zhang, complete genome.	Lactobacillales	conserved hypothetical protein	ADK18424	No	100.0
#input_seq:	NODE_7_length_135490_cov_21.142602_108 # 101436 # 101873 # -1 # ID=7_108;partial=00;start_type=ATG;rbs_motif=AGGA/GGAG/GAGG;rbs_spacer=11-12bp;gc_cont=0.447
#matched_seq:	28537	CP001084	Lactobacillus casei str. Zhang, complete genome.	Lactobacillales	Molecular chaperone (small heat shock protein)	ADK19996	No	100.0
#input_seq:	NODE_12_length_97754_cov_15.932150_75 # 66384 # 66815 # -1 # ID=12_75;partial=00;start_type=ATG;rbs_motif=None;rbs_spacer=None;gc_cont=0.502
#matched_seq:	30359	FM177140	Lactobacillus casei BL23 complete genome, strain BL23.	Lactobacillales	Putative uncharacterized protein	CAQ67001	No	100.0
#input_seq:	NODE_16_length_85751_cov_16.547580_60 # 50855 # 51286 # -1 # ID=16_60;partial=00;start_type=TTG;rbs_motif=AGGAGG;rbs_spacer=5-10bp;gc_cont=0.495
#matched_seq:	28537	CP001084	Lactobacillus casei str. Zhang, complete genome.	Lactobacillales	F0F1-type ATP synthase, epsilon subunit	ADK18395	No	100.0
#input_seq:	NODE_20_length_63718_cov_19.819975_49 # 47944 # 48375 # 1 # ID=20_49;partial=00;start_type=ATG;rbs_motif=GGA/GAG/AGG;rbs_spacer=5-10bp;gc_cont=0.456
#matched_seq:	28537	CP001084	Lactobacillus casei str. Zhang, complete genome.	Lactobacillales	Septum formation initiator	ADK19698	No	100.0
#input_seq:	NODE_13_length_97741_cov_20.234454_3 # 3211 # 3639 # 1 # ID=13_3;partial=00;start_type=ATG;rbs_motif=GGAGG;rbs_spacer=5-10bp;gc_cont=0.466
#matched_seq:	28537	CP001084	Lactobacillus casei str. Zhang, complete genome.	Lactobacillales	Predicted transcriptional regulator	ADK17764	No	100.0
#input_seq:	NODE_20_length_63718_cov_19.819975_25 # 19833 # 20261 # -1 # ID=20_25;partial=00;start_type=GTG;rbs_motif=AGGAGG;rbs_spacer=5-10bp;gc_cont=0.429
#matched_seq:	28537	CP001084	Lactobacillus casei str. Zhang, complete genome.	Lactobacillales	conserved hypothetical protein	ADK19723	No	100.0
#input_seq:	NODE_10_length_107434_cov_21.487480_100 # 105097 # 105522 # 1 # ID=10_100;partial=00;start_type=ATG;rbs_motif=AGGAG;rbs_spacer=5-10bp;gc_cont=0.439
#matched_seq:	28537	CP001084	Lactobacillus casei str. Zhang, complete genome.	Lactobacillales	conserved hypothetical protein	ADK17523	No	100.0
#input_seq:	NODE_24_length_43480_cov_16.930755_17 # 18007 # 18432 # 1 # ID=24_17;partial=00;start_type=ATG;rbs_motif=GGAG/GAGG;rbs_spacer=5-10bp;gc_cont=0.469
#matched_seq:	28537	CP001084	Lactobacillus casei str. Zhang, complete genome.	Lactobacillales	hypothetical protein of possible phage origin	ADK19064	No	100.0
#input_seq:	NODE_5_length_142856_cov_17.239545_109 # 87392 # 87814 # -1 # ID=5_109;partial=00;start_type=ATG;rbs_motif=GGAG/GAGG;rbs_spacer=5-10bp;gc_cont=0.492
#matched_seq:	28537	CP001084	Lactobacillus casei str. Zhang, complete genome.	Lactobacillales	conserved hypothetical protein	ADK18300	No	100.0
#input_seq:	NODE_8_length_133100_cov_17.154227_72 # 78122 # 78544 # -1 # ID=8_72;partial=00;start_type=ATG;rbs_motif=AGxAGG/AGGxGG;rbs_spacer=5-10bp;gc_cont=0.428
#matched_seq:	28537	CP001084	Lactobacillus casei str. Zhang, complete genome.	Lactobacillales	conserved hypothetical protein	ADK19032	No	100.0
#input_seq:	NODE_7_length_135490_cov_21.142602_122 # 117609 # 118028 # -1 # ID=7_122;partial=00;start_type=TTG;rbs_motif=AGxAGG/AGGxGG;rbs_spacer=5-10bp;gc_cont=0.481
#matched_seq:	28537	CP001084	Lactobacillus casei str. Zhang, complete genome.	Lactobacillales	conserved hypothetical protein	ADK20012	No	100.0
#input_seq:	NODE_17_length_80798_cov_20.540467_56 # 59140 # 59556 # 1 # ID=17_56;partial=00;start_type=ATG;rbs_motif=AGxAGG/AGGxGG;rbs_spacer=5-10bp;gc_cont=0.477
#matched_seq:	28537	CP001084	Lactobacillus casei str. Zhang, complete genome.	Lactobacillales	Transcriptional regulator	ADK19793	No	100.0
#input_seq:	NODE_21_length_59086_cov_20.063722_42 # 46292 # 46708 # 1 # ID=21_42;partial=00;start_type=ATG;rbs_motif=AGGA/GGAG/GAGG;rbs_spacer=11-12bp;gc_cont=0.412
#matched_seq:	30359	FM177140	Lactobacillus casei BL23 complete genome, strain BL23.	Lactobacillales	EIIA sorbose-PTS homolog	CAQ65551	No	100.0
#input_seq:	NODE_10_length_107434_cov_21.487480_99 # 104649 # 105062 # 1 # ID=10_99;partial=00;start_type=ATG;rbs_motif=AGxAGG/AGGxGG;rbs_spacer=5-10bp;gc_cont=0.442
#matched_seq:	28537	CP001084	Lactobacillus casei str. Zhang, complete genome.	Lactobacillales	conserved hypothetical protein	ADK17522	No	100.0
#input_seq:	NODE_6_length_137662_cov_18.857309_85 # 93997 # 94410 # -1 # ID=6_85;partial=00;start_type=ATG;rbs_motif=AGGAGG;rbs_spacer=5-10bp;gc_cont=0.454
#matched_seq:	28537	CP001084	Lactobacillus casei str. Zhang, complete genome.	Lactobacillales	conserved hypothetical protein	ADK19448	No	100.0
#input_seq:	NODE_1_length_195833_cov_18.377944_108 # 123156 # 123566 # -1 # ID=1_108;partial=00;start_type=ATG;rbs_motif=AGGAGG;rbs_spacer=5-10bp;gc_cont=0.440
#matched_seq:	28537	CP001084	Lactobacillus casei str. Zhang, complete genome.	Lactobacillales	conserved hypothetical protein	ADK18104	No	100.0
#input_seq:	NODE_15_length_91441_cov_18.917986_45 # 58846 # 59253 # -1 # ID=15_45;partial=00;start_type=ATG;rbs_motif=AGxAGG/AGGxGG;rbs_spacer=5-10bp;gc_cont=0.463
#matched_seq:	402	CP000423	Lactobacillus casei ATCC 334, complete genome.	Lactobacillales	hypothetical protein	ABJ69486	No	100.0
#input_seq:	NODE_4_length_145981_cov_18.451480_113 # 109709 # 110116 # 1 # ID=4_113;partial=00;start_type=ATG;rbs_motif=AGxAGG/AGGxGG;rbs_spacer=5-10bp;gc_cont=0.444
#matched_seq:	30359	FM177140	Lactobacillus casei BL23 complete genome, strain BL23.	Lactobacillales	Conserved membrane protein, GtcA family	CAQ65900	No	100.0
#input_seq:	NODE_7_length_135490_cov_21.142602_109 # 102033 # 102437 # -1 # ID=7_109;partial=00;start_type=ATG;rbs_motif=GGAG/GAGG;rbs_spacer=5-10bp;gc_cont=0.462
#matched_seq:	28537	CP001084	Lactobacillus casei str. Zhang, complete genome.	Lactobacillales	conserved hypothetical protein	ADK19997	No	100.0
#input_seq:	NODE_2_length_170499_cov_15.114573_84 # 93765 # 94163 # -1 # ID=2_84;partial=00;start_type=ATG;rbs_motif=AGGAG;rbs_spacer=5-10bp;gc_cont=0.494
#matched_seq:	28537	CP001084	Lactobacillus casei str. Zhang, complete genome.	Lactobacillales	Ribonuclease HI	ADK18684	No	100.0
#input_seq:	NODE_21_length_59086_cov_20.063722_2 # 4270 # 4668 # -1 # ID=21_2;partial=00;start_type=ATG;rbs_motif=AGGAG;rbs_spacer=5-10bp;gc_cont=0.409
#matched_seq:	30359	FM177140	Lactobacillus casei BL23 complete genome, strain BL23.	Lactobacillales	Putative uncharacterized protein	CAQ65487	No	100.0
#input_seq:	NODE_2_length_170499_cov_15.114573_37 # 38427 # 38825 # 1 # ID=2_37;partial=00;start_type=ATG;rbs_motif=None;rbs_spacer=None;gc_cont=0.464
#matched_seq:	402	CP000423	Lactobacillus casei ATCC 334, complete genome.	Lactobacillales	diacylglycerol kinase	ABJ70292	No	100.0
#input_seq:	NODE_3_length_153231_cov_15.623530_21 # 19616 # 20002 # -1 # ID=3_21;partial=00;start_type=ATG;rbs_motif=GGAGG;rbs_spacer=5-10bp;gc_cont=0.424
#matched_seq:	30359	FM177140	Lactobacillus casei BL23 complete genome, strain BL23.	Lactobacillales	Putative reductase	CAQ66670	No	100.0
#input_seq:	NODE_22_length_57147_cov_16.337040_17 # 15269 # 15667 # -1 # ID=22_17;partial=00;start_type=ATG;rbs_motif=GGA/GAG/AGG;rbs_spacer=5-10bp;gc_cont=0.451
#matched_seq:	28537	CP001084	Lactobacillus casei str. Zhang, complete genome.	Lactobacillales	conserved hypothetical protein	ADK19110	No	100.0
#input_seq:	NODE_5_length_142856_cov_17.239545_147 # 124627 # 125022 # -1 # ID=5_147;partial=00;start_type=ATG;rbs_motif=GGAGG;rbs_spacer=5-10bp;gc_cont=0.475
#matched_seq:	30359	FM177140	Lactobacillus casei BL23 complete genome, strain BL23.	Lactobacillales	Predicted integral membrane protein	CAQ66289	No	100.0
#input_seq:	NODE_27_length_38928_cov_17.618979_10 # 8151 # 8540 # -1 # ID=27_10;partial=00;start_type=ATG;rbs_motif=GGxGG;rbs_spacer=3-4bp;gc_cont=0.469
#matched_seq:	28537	CP001084	Lactobacillus casei str. Zhang, complete genome.	Lactobacillales	Transcriptional regulator, xre family	ADK19390	No	100.0
#input_seq:	NODE_14_length_95637_cov_20.217956_18 # 16616 # 17005 # 1 # ID=14_18;partial=00;start_type=ATG;rbs_motif=AGxAG;rbs_spacer=5-10bp;gc_cont=0.459
#matched_seq:	30359	FM177140	Lactobacillus casei BL23 complete genome, strain BL23.	Lactobacillales	Putative uncharacterized protein ypaG	CAQ65461	No	100.0
#input_seq:	NODE_2_length_170499_cov_15.114573_11 # 15801 # 16187 # 1 # ID=2_11;partial=00;start_type=ATG;rbs_motif=AGGAG;rbs_spacer=5-10bp;gc_cont=0.419
#matched_seq:	28537	CP001084	Lactobacillus casei str. Zhang, complete genome.	Lactobacillales	conserved hypothetical protein	ADK18762	No	100.0
#input_seq:	NODE_2_length_170499_cov_15.114573_6 # 8709 # 9095 # 1 # ID=2_6;partial=00;start_type=TTG;rbs_motif=GGA/GAG/AGG;rbs_spacer=5-10bp;gc_cont=0.455
#matched_seq:	28537	CP001084	Lactobacillus casei str. Zhang, complete genome.	Lactobacillales	conserved hypothetical protein	ADK18764	No	100.0
#input_seq:	NODE_12_length_97754_cov_15.932150_101 # 93948 # 94334 # 1 # ID=12_101;partial=00;start_type=ATG;rbs_motif=AGGAG;rbs_spacer=5-10bp;gc_cont=0.447
#matched_seq:	28537	CP001084	Lactobacillus casei str. Zhang, complete genome.	Lactobacillales	conserved hypothetical protein	ADK18947	No	100.0
#input_seq:	NODE_25_length_41312_cov_21.577807_38 # 39920 # 40300 # 1 # ID=25_38;partial=00;start_type=ATG;rbs_motif=GGAG/GAGG;rbs_spacer=5-10bp;gc_cont=0.399
#matched_seq:	28537	CP001084	Lactobacillus casei str. Zhang, complete genome.	Lactobacillales	conserved hypothetical protein	ADK17529	No	100.0
#input_seq:	NODE_4_length_145981_cov_18.451480_110 # 107068 # 107448 # 1 # ID=4_110;partial=00;start_type=ATG;rbs_motif=AGGAG;rbs_spacer=5-10bp;gc_cont=0.436
#matched_seq:	28537	CP001084	Lactobacillus casei str. Zhang, complete genome.	Lactobacillales	conserved hypothetical protein	ADK17940	No	100.0
#input_seq:	NODE_16_length_85751_cov_16.547580_39 # 34663 # 35043 # -1 # ID=16_39;partial=00;start_type=ATG;rbs_motif=AGGAGG;rbs_spacer=5-10bp;gc_cont=0.467
#matched_seq:	28537	CP001084	Lactobacillus casei str. Zhang, complete genome.	Lactobacillales	conserved hypothetical protein	ADK18415	No	100.0
#input_seq:	NODE_1_length_195833_cov_18.377944_114 # 128037 # 128414 # -1 # ID=1_114;partial=00;start_type=ATG;rbs_motif=GGAGG;rbs_spacer=5-10bp;gc_cont=0.463
#matched_seq:	28537	CP001084	Lactobacillus casei str. Zhang, complete genome.	Lactobacillales	glucitol/sorbitol PTS, EIIA	ADK18098	No	100.0
#input_seq:	NODE_39_length_12795_cov_21.025339_13 # 12208 # 12585 # 1 # ID=39_13;partial=00;start_type=ATG;rbs_motif=AGGAG;rbs_spacer=5-10bp;gc_cont=0.503
#matched_seq:	402	CP000423	Lactobacillus casei ATCC 334, complete genome.	Lactobacillales	hypothetical protein	ABJ68967	No	100.0
#input_seq:	NODE_15_length_91441_cov_18.917986_12 # 13447 # 13824 # 1 # ID=15_12;partial=00;start_type=ATG;rbs_motif=AGGAGG;rbs_spacer=5-10bp;gc_cont=0.500
#matched_seq:	402	CP000423	Lactobacillus casei ATCC 334, complete genome.	Lactobacillales	hypothetical protein	ABJ69451	No	100.0
#input_seq:	NODE_7_length_135490_cov_21.142602_15 # 13275 # 13643 # -1 # ID=7_15;partial=00;start_type=ATG;rbs_motif=AGGAG;rbs_spacer=5-10bp;gc_cont=0.461
#matched_seq:	30359	FM177140	Lactobacillus casei BL23 complete genome, strain BL23.	Lactobacillales	Putative uncharacterized protein	CAQ67946	No	100.0
#input_seq:	NODE_6_length_137662_cov_18.857309_36 # 40302 # 40676 # 1 # ID=6_36;partial=00;start_type=GTG;rbs_motif=AGxAGG/AGGxGG;rbs_spacer=5-10bp;gc_cont=0.507
#matched_seq:	402	CP000423	Lactobacillus casei ATCC 334, complete genome.	Lactobacillales	transcriptional regulator, GntR family	ABJ71063	No	100.0
#input_seq:	NODE_20_length_63718_cov_19.819975_32 # 26601 # 26975 # 1 # ID=20_32;partial=00;start_type=ATG;rbs_motif=AGGAGG;rbs_spacer=5-10bp;gc_cont=0.459
#matched_seq:	28537	CP001084	Lactobacillus casei str. Zhang, complete genome.	Lactobacillales	Phosphopantetheinyl transferase (holo-ACP synthase)	ADK19715	No	100.0
#input_seq:	NODE_12_length_97754_cov_15.932150_45 # 41636 # 42010 # -1 # ID=12_45;partial=00;start_type=GTG;rbs_motif=GGAG/GAGG;rbs_spacer=5-10bp;gc_cont=0.480
#matched_seq:	28537	CP001084	Lactobacillus casei str. Zhang, complete genome.	Lactobacillales	Predicted transcriptional regulator	ADK18891	No	100.0
#input_seq:	NODE_8_length_133100_cov_17.154227_39 # 40002 # 40376 # -1 # ID=8_39;partial=00;start_type=GTG;rbs_motif=GGAGG;rbs_spacer=5-10bp;gc_cont=0.427
#matched_seq:	28537	CP001084	Lactobacillus casei str. Zhang, complete genome.	Lactobacillales	conserved hypothetical protein	ADK18990	No	100.0
#input_seq:	NODE_8_length_133100_cov_17.154227_71 # 77607 # 77981 # -1 # ID=8_71;partial=00;start_type=ATG;rbs_motif=AGxAGG/AGGxGG;rbs_spacer=5-10bp;gc_cont=0.467
#matched_seq:	28537	CP001084	Lactobacillus casei str. Zhang, complete genome.	Lactobacillales	conserved hypothetical protein	ADK19031	No	100.0
#input_seq:	NODE_18_length_80212_cov_16.080877_9 # 13135 # 13506 # 1 # ID=18_9;partial=00;start_type=ATG;rbs_motif=AGGAGG;rbs_spacer=5-10bp;gc_cont=0.425
#matched_seq:	28537	CP001084	Lactobacillus casei str. Zhang, complete genome.	Lactobacillales	conserved hypothetical protein	ADK18776	No	100.0
#input_seq:	NODE_12_length_97754_cov_15.932150_93 # 84774 # 85145 # 1 # ID=12_93;partial=00;start_type=ATG;rbs_motif=GGAGG;rbs_spacer=5-10bp;gc_cont=0.449
#matched_seq:	402	CP000423	Lactobacillus casei ATCC 334, complete genome.	Lactobacillales	hypothetical protein	ABJ70494	No	100.0
#input_seq:	NODE_6_length_137662_cov_18.857309_109 # 116390 # 116755 # 1 # ID=6_109;partial=00;start_type=ATG;rbs_motif=AGxAGG/AGGxGG;rbs_spacer=5-10bp;gc_cont=0.500
#matched_seq:	28537	CP001084	Lactobacillus casei str. Zhang, complete genome.	Lactobacillales	Predicted transcriptional regulator	ADK19422	No	100.0
#input_seq:	NODE_7_length_135490_cov_21.142602_134 # 128039 # 128404 # -1 # ID=7_134;partial=00;start_type=ATG;rbs_motif=AGGA;rbs_spacer=5-10bp;gc_cont=0.448
#matched_seq:	28537	CP001084	Lactobacillus casei str. Zhang, complete genome.	Lactobacillales	conserved hypothetical protein	ADK20025	No	100.0
#input_seq:	NODE_3_length_153231_cov_15.623530_111 # 123686 # 124051 # -1 # ID=3_111;partial=00;start_type=ATG;rbs_motif=AGxAGG/AGGxGG;rbs_spacer=5-10bp;gc_cont=0.448
#matched_seq:	28537	CP001084	Lactobacillus casei str. Zhang, complete genome.	Lactobacillales	Protein required for the initiation of cell division	ADK18493	No	100.0
#input_seq:	NODE_9_length_118307_cov_19.116669_21 # 17944 # 18309 # 1 # ID=9_21;partial=00;start_type=TTG;rbs_motif=AGGAG;rbs_spacer=5-10bp;gc_cont=0.464
#matched_seq:	30359	FM177140	Lactobacillus casei BL23 complete genome, strain BL23.	Lactobacillales	Putative uncharacterized protein	CAQ67651	No	100.0
#input_seq:	NODE_4_length_145981_cov_18.451480_97 # 97018 # 97380 # -1 # ID=4_97;partial=00;start_type=GTG;rbs_motif=AGGAGG;rbs_spacer=5-10bp;gc_cont=0.482
#matched_seq:	28537	CP001084	Lactobacillus casei str. Zhang, complete genome.	Lactobacillales	conserved hypothetical protein	ADK17952	No	100.0
#input_seq:	NODE_12_length_97754_cov_15.932150_25 # 18908 # 19270 # -1 # ID=12_25;partial=00;start_type=ATG;rbs_motif=AGGAGG;rbs_spacer=5-10bp;gc_cont=0.501
#matched_seq:	28537	CP001084	Lactobacillus casei str. Zhang, complete genome.	Lactobacillales	glutamine synthetase repressor	ADK18871	No	100.0
#input_seq:	NODE_1_length_195833_cov_18.377944_51 # 57079 # 57381 # -1 # ID=1_51;partial=00;start_type=ATG;rbs_motif=AGGA;rbs_spacer=5-10bp;gc_cont=0.462
#matched_seq:	28537	CP001084	Lactobacillus casei str. Zhang, complete genome.	Lactobacillales	conserved hypothetical protein	ADK18161	No	100.0
#input_seq:	NODE_31_length_27962_cov_17.226621_16 # 17784 # 18140 # 1 # ID=31_16;partial=00;start_type=ATG;rbs_motif=GGAG/GAGG;rbs_spacer=5-10bp;gc_cont=0.426
#matched_seq:	402	CP000423	Lactobacillus casei ATCC 334, complete genome.	Lactobacillales	hypothetical protein	ABJ70932	No	100.0
#input_seq:	NODE_5_length_142856_cov_17.239545_113 # 90856 # 91212 # 1 # ID=5_113;partial=00;start_type=ATG;rbs_motif=GGAGG;rbs_spacer=5-10bp;gc_cont=0.507
#matched_seq:	28537	CP001084	Lactobacillus casei str. Zhang, complete genome.	Lactobacillales	conserved hypothetical protein	ADK18296	No	100.0
#input_seq:	NODE_29_length_30495_cov_20.666754_26 # 22401 # 22757 # 1 # ID=29_26;partial=00;start_type=ATG;rbs_motif=AGGAG;rbs_spacer=5-10bp;gc_cont=0.448
#matched_seq:	30359	FM177140	Lactobacillus casei BL23 complete genome, strain BL23.	Lactobacillales	Putative uncharacterized protein	CAQ65686	No	100.0
#input_seq:	NODE_36_length_14365_cov_18.545793_5 # 5165 # 5518 # -1 # ID=36_5;partial=00;start_type=ATG;rbs_motif=GGAGG;rbs_spacer=5-10bp;gc_cont=0.477
#matched_seq:	28537	CP001084	Lactobacillus casei str. Zhang, complete genome.	Lactobacillales	conserved hypothetical protein	ADK18062	No	100.0
#input_seq:	NODE_2_length_170499_cov_15.114573_129 # 140182 # 140535 # -1 # ID=2_129;partial=00;start_type=GTG;rbs_motif=AGxAGG/AGGxGG;rbs_spacer=5-10bp;gc_cont=0.480
#matched_seq:	28537	CP001084	Lactobacillus casei str. Zhang, complete genome.	Lactobacillales	conserved hypothetical protein	ADK18637	No	100.0
#input_seq:	NODE_29_length_30495_cov_20.666754_20 # 19201 # 19554 # -1 # ID=29_20;partial=00;start_type=ATG;rbs_motif=GGAG/GAGG;rbs_spacer=5-10bp;gc_cont=0.407
#matched_seq:	30359	FM177140	Lactobacillus casei BL23 complete genome, strain BL23.	Lactobacillales	Rep protein	CAQ65680	No	100.0
#input_seq:	NODE_4_length_145981_cov_18.451480_77 # 77413 # 77763 # -1 # ID=4_77;partial=00;start_type=ATG;rbs_motif=AGGA/GGAG/GAGG;rbs_spacer=11-12bp;gc_cont=0.450
#matched_seq:	30359	FM177140	Lactobacillus casei BL23 complete genome, strain BL23.	Lactobacillales	Putative uncharacterized protein	CAQ65936	No	100.0
#input_seq:	NODE_34_length_17364_cov_19.234496_8 # 8205 # 8555 # 1 # ID=34_8;partial=00;start_type=ATG;rbs_motif=GGA/GAG/AGG;rbs_spacer=5-10bp;gc_cont=0.453
#matched_seq:	30359	FM177140	Lactobacillus casei BL23 complete genome, strain BL23.	Lactobacillales	Putative uncharacterized protein	CAQ67622	No	100.0
#input_seq:	NODE_4_length_145981_cov_18.451480_72 # 72066 # 72413 # -1 # ID=4_72;partial=00;start_type=ATG;rbs_motif=GGAGG;rbs_spacer=5-10bp;gc_cont=0.489
#matched_seq:	28537	CP001084	Lactobacillus casei str. Zhang, complete genome.	Lactobacillales	conserved hypothetical protein	ADK17979	No	100.0
#input_seq:	NODE_12_length_97754_cov_15.932150_96 # 87695 # 88039 # -1 # ID=12_96;partial=00;start_type=ATG;rbs_motif=GGAG/GAGG;rbs_spacer=5-10bp;gc_cont=0.417
#matched_seq:	28537	CP001084	Lactobacillus casei str. Zhang, complete genome.	Lactobacillales	conserved hypothetical protein	ADK18942	No	100.0
#input_seq:	NODE_25_length_41312_cov_21.577807_17 # 17930 # 18274 # -1 # ID=25_17;partial=00;start_type=ATG;rbs_motif=AGGA/GGAG/GAGG;rbs_spacer=11-12bp;gc_cont=0.435
#matched_seq:	28537	CP001084	Lactobacillus casei str. Zhang, complete genome.	Lactobacillales	conserved hypothetical protein	ADK17561	No	100.0
#input_seq:	NODE_6_length_137662_cov_18.857309_117 # 122988 # 123332 # 1 # ID=6_117;partial=00;start_type=ATG;rbs_motif=GGA/GAG/AGG;rbs_spacer=5-10bp;gc_cont=0.409
#matched_seq:	28537	CP001084	Lactobacillus casei str. Zhang, complete genome.	Lactobacillales	conserved hypothetical protein	ADK19415	No	100.0
#input_seq:	NODE_17_length_80798_cov_20.540467_60 # 64541 # 64885 # -1 # ID=17_60;partial=00;start_type=ATG;rbs_motif=AGGA/GGAG/GAGG;rbs_spacer=11-12bp;gc_cont=0.432
#matched_seq:	28537	CP001084	Lactobacillus casei str. Zhang, complete genome.	Lactobacillales	conserved hypothetical protein	ADK19798	No	100.0
#input_seq:	NODE_3_length_153231_cov_15.623530_89 # 100410 # 100751 # -1 # ID=3_89;partial=00;start_type=ATG;rbs_motif=GGAGG;rbs_spacer=5-10bp;gc_cont=0.418
#matched_seq:	402	CP000423	Lactobacillus casei ATCC 334, complete genome.	Lactobacillales	hypothetical protein	ABJ70073	No	100.0
#input_seq:	NODE_4_length_145981_cov_18.451480_102 # 99636 # 99974 # 1 # ID=4_102;partial=00;start_type=GTG;rbs_motif=GGAGG;rbs_spacer=5-10bp;gc_cont=0.457
#matched_seq:	28537	CP001084	Lactobacillus casei str. Zhang, complete genome.	Lactobacillales	Predicted transcriptional regulator	ADK17947	No	100.0
#input_seq:	NODE_24_length_43480_cov_16.930755_35 # 32182 # 32520 # 1 # ID=24_35;partial=00;start_type=ATG;rbs_motif=GGAGG;rbs_spacer=5-10bp;gc_cont=0.496
#matched_seq:	28537	CP001084	Lactobacillus casei str. Zhang, complete genome.	Lactobacillales	Predicted transcriptional regulator	ADK19082	No	100.0
#input_seq:	NODE_17_length_80798_cov_20.540467_3 # 2398 # 2736 # -1 # ID=17_3;partial=00;start_type=ATG;rbs_motif=AGxAGG/AGGxGG;rbs_spacer=11-12bp;gc_cont=0.431
#matched_seq:	28537	CP001084	Lactobacillus casei str. Zhang, complete genome.	Lactobacillales	conserved hypothetical protein	ADK19738	No	100.0
#input_seq:	NODE_11_length_105408_cov_21.675488_87 # 98306 # 98644 # 1 # ID=11_87;partial=00;start_type=ATG;rbs_motif=GGxGG;rbs_spacer=5-10bp;gc_cont=0.442
#matched_seq:	28537	CP001084	Lactobacillus casei str. Zhang, complete genome.	Lactobacillales	conserved hypothetical protein	ADK20040	No	100.0
#input_seq:	NODE_5_length_142856_cov_17.239545_140 # 119510 # 119845 # 1 # ID=5_140;partial=00;start_type=ATG;rbs_motif=AGGAGG;rbs_spacer=5-10bp;gc_cont=0.473
#matched_seq:	28537	CP001084	Lactobacillus casei str. Zhang, complete genome.	Lactobacillales	acetyl-CoA carboxylase, carboxyltransferase component-like protein	ADK18269	No	100.0
#input_seq:	NODE_9_length_118307_cov_19.116669_8 # 4422 # 4757 # -1 # ID=9_8;partial=00;start_type=ATG;rbs_motif=AGGA;rbs_spacer=5-10bp;gc_cont=0.467
#matched_seq:	28537	CP001084	Lactobacillus casei str. Zhang, complete genome.	Lactobacillales	Prebacteriocin	ADK19574	No	100.0
#input_seq:	NODE_16_length_85751_cov_16.547580_82 # 74153 # 74488 # 1 # ID=16_82;partial=00;start_type=GTG;rbs_motif=GGAGG;rbs_spacer=5-10bp;gc_cont=0.458
#matched_seq:	28537	CP001084	Lactobacillus casei str. Zhang, complete genome.	Lactobacillales	conserved hypothetical protein	ADK18372	No	100.0
#input_seq:	NODE_23_length_43732_cov_16.815595_19 # 19373 # 19708 # -1 # ID=23_19;partial=00;start_type=ATG;rbs_motif=AGGAGG;rbs_spacer=5-10bp;gc_cont=0.435
#matched_seq:	28537	CP001084	Lactobacillus casei str. Zhang, complete genome.	Lactobacillales	Predicted transcriptional regulator	ADK19182	No	100.0
#input_seq:	NODE_62_length_2625_cov_21.033627_5 # 2065 # 2400 # 1 # ID=62_5;partial=00;start_type=ATG;rbs_motif=GGAG/GAGG;rbs_spacer=5-10bp;gc_cont=0.473
#matched_seq:	402	CP000423	Lactobacillus casei ATCC 334, complete genome.	Lactobacillales	hypothetical protein	ABJ69370	No	100.0
#input_seq:	NODE_9_length_118307_cov_19.116669_26 # 22511 # 22843 # 1 # ID=9_26;partial=00;start_type=ATG;rbs_motif=GGAGG;rbs_spacer=5-10bp;gc_cont=0.508
#matched_seq:	28537	CP001084	Lactobacillus casei str. Zhang, complete genome.	Lactobacillales	Predicted transcriptional regulator	ADK19593	No	100.0
#input_seq:	NODE_14_length_95637_cov_20.217956_91 # 95096 # 95428 # -1 # ID=14_91;partial=00;start_type=ATG;rbs_motif=GGA/GAG/AGG;rbs_spacer=5-10bp;gc_cont=0.462
#matched_seq:	28537	CP001084	Lactobacillus casei str. Zhang, complete genome.	Lactobacillales	Thiol-disulfide isomerase and thioredoxin	ADK17578	No	100.0
#input_seq:	NODE_25_length_41312_cov_21.577807_5 # 5119 # 5451 # -1 # ID=25_5;partial=00;start_type=ATG;rbs_motif=GGAG/GAGG;rbs_spacer=5-10bp;gc_cont=0.471
#matched_seq:	28537	CP001084	Lactobacillus casei str. Zhang, complete genome.	Lactobacillales	conserved hypothetical protein	ADK17573	No	100.0
#input_seq:	NODE_13_length_97741_cov_20.234454_68 # 78031 # 78363 # -1 # ID=13_68;partial=00;start_type=ATG;rbs_motif=AGxAGG/AGGxGG;rbs_spacer=5-10bp;gc_cont=0.444
#matched_seq:	28537	CP001084	Lactobacillus casei str. Zhang, complete genome.	Lactobacillales	conserved hypothetical protein	ADK17698	No	100.0
#input_seq:	NODE_3_length_153231_cov_15.623530_114 # 125615 # 125947 # -1 # ID=3_114;partial=00;start_type=ATG;rbs_motif=GGAGG;rbs_spacer=5-10bp;gc_cont=0.432
#matched_seq:	28537	CP001084	Lactobacillus casei str. Zhang, complete genome.	Lactobacillales	conserved hypothetical protein	ADK18490	No	100.0
#input_seq:	NODE_9_length_118307_cov_19.116669_6 # 3333 # 3665 # -1 # ID=9_6;partial=00;start_type=ATG;rbs_motif=4Base/6BMM;rbs_spacer=13-15bp;gc_cont=0.429
#matched_seq:	30359	FM177140	Lactobacillus casei BL23 complete genome, strain BL23.	Lactobacillales	Putative uncharacterized protein	CAQ67635	No	100.0
#input_seq:	NODE_10_length_107434_cov_21.487480_57 # 62560 # 62889 # -1 # ID=10_57;partial=00;start_type=ATG;rbs_motif=AGGAGG;rbs_spacer=5-10bp;gc_cont=0.430
#matched_seq:	30359	FM177140	Lactobacillus casei BL23 complete genome, strain BL23.	Lactobacillales	Putative uncharacterized protein	CAQ65290	No	100.0
#input_seq:	NODE_6_length_137662_cov_18.857309_88 # 98055 # 98384 # 1 # ID=6_88;partial=00;start_type=ATG;rbs_motif=AGGAG;rbs_spacer=5-10bp;gc_cont=0.509
#matched_seq:	28537	CP001084	Lactobacillus casei str. Zhang, complete genome.	Lactobacillales	conserved hypothetical protein	ADK19445	No	100.0
#input_seq:	NODE_5_length_142856_cov_17.239545_161 # 137226 # 137549 # -1 # ID=5_161;partial=00;start_type=ATG;rbs_motif=GGxGG;rbs_spacer=5-10bp;gc_cont=0.429
#matched_seq:	30359	FM177140	Lactobacillus casei BL23 complete genome, strain BL23.	Lactobacillales	Competence protein ComGC	CAQ66274	No	100.0
#input_seq:	NODE_2_length_170499_cov_15.114573_81 # 90732 # 91058 # 1 # ID=2_81;partial=00;start_type=ATG;rbs_motif=GGAG/GAGG;rbs_spacer=5-10bp;gc_cont=0.480
#matched_seq:	30359	FM177140	Lactobacillus casei BL23 complete genome, strain BL23.	Lactobacillales	Putative uncharacterized protein	CAQ66770	No	100.0
#input_seq:	NODE_15_length_91441_cov_18.917986_51 # 63409 # 63735 # -1 # ID=15_51;partial=00;start_type=ATG;rbs_motif=AGGAG;rbs_spacer=5-10bp;gc_cont=0.459
#matched_seq:	28537	CP001084	Lactobacillus casei str. Zhang, complete genome.	Lactobacillales	conserved hypothetical protein	ADK17864	No	100.0
#input_seq:	NODE_27_length_38928_cov_17.618979_23 # 21289 # 21612 # -1 # ID=27_23;partial=00;start_type=ATG;rbs_motif=AGGAG;rbs_spacer=5-10bp;gc_cont=0.432
#matched_seq:	28537	CP001084	Lactobacillus casei str. Zhang, complete genome.	Lactobacillales	conserved hypothetical protein	ADK19376	No	100.0
#input_seq:	NODE_10_length_107434_cov_21.487480_45 # 51109 # 51432 # 1 # ID=10_45;partial=00;start_type=ATG;rbs_motif=GGAG/GAGG;rbs_spacer=5-10bp;gc_cont=0.497
#matched_seq:	402	CP000423	Lactobacillus casei ATCC 334, complete genome.	Lactobacillales	hypothetical protein	ABJ69016	No	100.0
#input_seq:	NODE_2_length_170499_cov_15.114573_17 # 19671 # 19994 # 1 # ID=2_17;partial=00;start_type=ATG;rbs_motif=AGGAG/GGAGG;rbs_spacer=11-12bp;gc_cont=0.429
#matched_seq:	28537	CP001084	Lactobacillus casei str. Zhang, complete genome.	Lactobacillales	conserved hypothetical protein	ADK18755	No	100.0
#input_seq:	NODE_11_length_105408_cov_21.675488_86 # 97825 # 98148 # -1 # ID=11_86;partial=00;start_type=ATG;rbs_motif=GGAG/GAGG;rbs_spacer=5-10bp;gc_cont=0.448
#matched_seq:	28537	CP001084	Lactobacillus casei str. Zhang, complete genome.	Lactobacillales	conserved hypothetical protein	ADK20041	No	100.0
#input_seq:	NODE_4_length_145981_cov_18.451480_39 # 38764 # 39084 # -1 # ID=4_39;partial=00;start_type=ATG;rbs_motif=AGGAG;rbs_spacer=5-10bp;gc_cont=0.452
#matched_seq:	28537	CP001084	Lactobacillus casei str. Zhang, complete genome.	Lactobacillales	conserved hypothetical protein	ADK18016	No	100.0
#input_seq:	NODE_11_length_105408_cov_21.675488_3 # 1303 # 1623 # -1 # ID=11_3;partial=00;start_type=ATG;rbs_motif=GGAG/GAGG;rbs_spacer=5-10bp;gc_cont=0.470
#matched_seq:	30359	FM177140	Lactobacillus casei BL23 complete genome, strain BL23.	Lactobacillales	Putative uncharacterized protein	CAQ65160	No	100.0
#input_seq:	NODE_12_length_97754_cov_15.932150_86 # 79587 # 79904 # -1 # ID=12_86;partial=00;start_type=ATG;rbs_motif=AGGA;rbs_spacer=5-10bp;gc_cont=0.390
#matched_seq:	28537	CP001084	Lactobacillus casei str. Zhang, complete genome.	Lactobacillales	Thiol-disulfide isomerase and thioredoxin	ADK18932	No	100.0
#input_seq:	NODE_8_length_133100_cov_17.154227_75 # 81877 # 82194 # -1 # ID=8_75;partial=00;start_type=ATG;rbs_motif=AGGAG;rbs_spacer=5-10bp;gc_cont=0.478
#matched_seq:	28537	CP001084	Lactobacillus casei str. Zhang, complete genome.	Lactobacillales	Glutaredoxin related protein	ADK19036	No	100.0
#input_seq:	NODE_4_length_145981_cov_18.451480_13 # 10459 # 10773 # -1 # ID=4_13;partial=00;start_type=ATG;rbs_motif=AGGAG;rbs_spacer=5-10bp;gc_cont=0.451
#matched_seq:	28537	CP001084	Lactobacillus casei str. Zhang, complete genome.	Lactobacillales	conserved hypothetical protein	ADK18043	No	100.0
#input_seq:	NODE_12_length_97754_cov_15.932150_60 # 54095 # 54406 # -1 # ID=12_60;partial=00;start_type=ATG;rbs_motif=AGGAG;rbs_spacer=5-10bp;gc_cont=0.474
#matched_seq:	28537	CP001084	Lactobacillus casei str. Zhang, complete genome.	Lactobacillales	RNA-binding protein, KH domain	ADK18906	No	100.0
#input_seq:	NODE_14_length_95637_cov_20.217956_10 # 8582 # 8893 # -1 # ID=14_10;partial=00;start_type=ATG;rbs_motif=AGGAG;rbs_spacer=5-10bp;gc_cont=0.439
#matched_seq:	402	CP000423	Lactobacillus casei ATCC 334, complete genome.	Lactobacillales	Phosphotransferase system, galactitol-specific IIB component	ABJ69185	No	100.0
#input_seq:	NODE_28_length_33796_cov_17.174166_4 # 1652 # 1963 # -1 # ID=28_4;partial=00;start_type=ATG;rbs_motif=AGxAGG/AGGxGG;rbs_spacer=5-10bp;gc_cont=0.474
#matched_seq:	28537	CP001084	Lactobacillus casei str. Zhang, complete genome.	Lactobacillales	Transcriptional regulator, xre family	ADK19230	No	100.0
#input_seq:	NODE_5_length_142856_cov_17.239545_148 # 125683 # 125991 # 1 # ID=5_148;partial=00;start_type=ATG;rbs_motif=AGGAGG;rbs_spacer=5-10bp;gc_cont=0.434
#matched_seq:	28537	CP001084	Lactobacillus casei str. Zhang, complete genome.	Lactobacillales	conserved hypothetical protein	ADK18237	No	100.0
#input_seq:	NODE_9_length_118307_cov_19.116669_10 # 5743 # 6051 # -1 # ID=9_10;partial=00;start_type=ATG;rbs_motif=GGAG/GAGG;rbs_spacer=5-10bp;gc_cont=0.350
#matched_seq:	28537	CP001084	Lactobacillus casei str. Zhang, complete genome.	Lactobacillales	conserved hypothetical protein	ADK19577	No	100.0
#input_seq:	NODE_4_length_145981_cov_18.451480_101 # 99170 # 99475 # 1 # ID=4_101;partial=00;start_type=ATG;rbs_motif=AGGAGG;rbs_spacer=5-10bp;gc_cont=0.441
#matched_seq:	28537	CP001084	Lactobacillus casei str. Zhang, complete genome.	Lactobacillales	Small conserved membrane protein	ADK17948	No	100.0
#input_seq:	NODE_11_length_105408_cov_21.675488_12 # 10152 # 10454 # 1 # ID=11_12;partial=00;start_type=ATG;rbs_motif=AGGAG;rbs_spacer=5-10bp;gc_cont=0.528
#matched_seq:	28537	CP001084	Lactobacillus casei str. Zhang, complete genome.	Lactobacillales	conserved hypothetical protein	ADK17317	No	100.0
#input_seq:	NODE_38_length_13592_cov_21.685778_1 # 341 # 640 # -1 # ID=38_1;partial=00;start_type=ATG;rbs_motif=None;rbs_spacer=None;gc_cont=0.407
#matched_seq:	402	CP000423	Lactobacillus casei ATCC 334, complete genome.	Lactobacillales	Transposase	ABJ69202	No	100.0
#input_seq:	NODE_10_length_107434_cov_21.487480_4 # 2704 # 3003 # 1 # ID=10_4;partial=00;start_type=ATG;rbs_motif=GGAG/GAGG;rbs_spacer=5-10bp;gc_cont=0.397
#matched_seq:	28537	CP001084	Lactobacillus casei str. Zhang, complete genome.	Lactobacillales	conserved hypothetical protein	ADK17416	No	100.0
#input_seq:	NODE_4_length_145981_cov_18.451480_100 # 98715 # 99014 # -1 # ID=4_100;partial=00;start_type=ATG;rbs_motif=AGGAGG;rbs_spacer=5-10bp;gc_cont=0.487
#matched_seq:	28537	CP001084	Lactobacillus casei str. Zhang, complete genome.	Lactobacillales	conserved hypothetical protein	ADK17949	No	100.0
#input_seq:	NODE_16_length_85751_cov_16.547580_53 # 46736 # 47035 # -1 # ID=16_53;partial=00;start_type=ATG;rbs_motif=GGAG/GAGG;rbs_spacer=5-10bp;gc_cont=0.447
#matched_seq:	30359	FM177140	Lactobacillus casei BL23 complete genome, strain BL23.	Lactobacillales	Glycine cleavage system H protein	CAQ66477	No	100.0
#input_seq:	NODE_8_length_133100_cov_17.154227_46 # 48731 # 49030 # 1 # ID=8_46;partial=00;start_type=ATG;rbs_motif=AGxAGG/AGGxGG;rbs_spacer=5-10bp;gc_cont=0.443
#matched_seq:	28537	CP001084	Lactobacillus casei str. Zhang, complete genome.	Lactobacillales	conserved hypothetical protein	ADK19005	No	100.0
#input_seq:	NODE_62_length_2625_cov_21.033627_4 # 1800 # 2078 # 1 # ID=62_4;partial=00;start_type=ATG;rbs_motif=3Base/5BMM;rbs_spacer=13-15bp;gc_cont=0.434
#matched_seq:	30359	FM177140	Lactobacillus casei BL23 complete genome, strain BL23.	Lactobacillales	Putative uncharacterized protein	CAQ65702	No	100.0
#input_seq:	NODE_5_length_142856_cov_17.239545_130 # 109134 # 109430 # -1 # ID=5_130;partial=00;start_type=ATG;rbs_motif=GGA/GAG/AGG;rbs_spacer=3-4bp;gc_cont=0.488
#matched_seq:	28537	CP001084	Lactobacillus casei str. Zhang, complete genome.	Lactobacillales	Asp-tRNA-Asn/Glu-tRNA-Gln amidotransferase C subunit	ADK18278	No	100.0
#input_seq:	NODE_10_length_107434_cov_21.487480_47 # 52671 # 52967 # 1 # ID=10_47;partial=00;start_type=ATG;rbs_motif=AGGAG/GGAGG;rbs_spacer=11-12bp;gc_cont=0.475
#matched_seq:	28537	CP001084	Lactobacillus casei str. Zhang, complete genome.	Lactobacillales	conserved hypothetical protein	ADK17472	No	100.0
#input_seq:	NODE_34_length_17364_cov_19.234496_9 # 8679 # 8939 # 1 # ID=34_9;partial=00;start_type=ATG;rbs_motif=GGA/GAG/AGG;rbs_spacer=5-10bp;gc_cont=0.418
#matched_seq:	30359	FM177140	Lactobacillus casei BL23 complete genome, strain BL23.	Lactobacillales	Putative uncharacterized protein	CAQ67621	No	100.0
#input_seq:	NODE_3_length_153231_cov_15.623530_102 # 113682 # 113975 # -1 # ID=3_102;partial=00;start_type=GTG;rbs_motif=GGAG/GAGG;rbs_spacer=5-10bp;gc_cont=0.381
#matched_seq:	28537	CP001084	Lactobacillus casei str. Zhang, complete genome.	Lactobacillales	Cell division membrane protein	ADK18502	No	100.0
#input_seq:	NODE_6_length_137662_cov_18.857309_29 # 32992 # 33282 # -1 # ID=6_29;partial=00;start_type=ATG;rbs_motif=AGGAGG;rbs_spacer=5-10bp;gc_cont=0.512
#matched_seq:	30359	FM177140	Lactobacillus casei BL23 complete genome, strain BL23.	Lactobacillales	Acetyltransferase	CAQ67577	No	100.0
#input_seq:	NODE_3_length_153231_cov_15.623530_46 # 50575 # 50865 # -1 # ID=3_46;partial=00;start_type=ATG;rbs_motif=AGGAG/GGAGG;rbs_spacer=11-12bp;gc_cont=0.416
#matched_seq:	28537	CP001084	Lactobacillus casei str. Zhang, complete genome.	Lactobacillales	Predicted pyrophosphatase	ADK18563	No	100.0
#input_seq:	NODE_22_length_57147_cov_16.337040_32 # 33116 # 33406 # 1 # ID=22_32;partial=00;start_type=ATG;rbs_motif=AGGAGG;rbs_spacer=5-10bp;gc_cont=0.464
#matched_seq:	28537	CP001084	Lactobacillus casei str. Zhang, complete genome.	Lactobacillales	conserved hypothetical protein	ADK19129	No	100.0
#input_seq:	NODE_5_length_142856_cov_17.239545_7 # 6089 # 6376 # 1 # ID=5_7;partial=00;start_type=ATG;rbs_motif=GGAGG;rbs_spacer=5-10bp;gc_cont=0.438
#matched_seq:	30359	FM177140	Lactobacillus casei BL23 complete genome, strain BL23.	Lactobacillales	Putative uncharacterized protein ycnE	CAQ66433	No	100.0
#input_seq:	NODE_34_length_17364_cov_19.234496_12 # 11191 # 11475 # 1 # ID=34_12;partial=00;start_type=TTG;rbs_motif=AGGAG;rbs_spacer=5-10bp;gc_cont=0.502
#matched_seq:	28537	CP001084	Lactobacillus casei str. Zhang, complete genome.	Lactobacillales	Prebacteriocin	ADK19549	No	100.0
#input_seq:	NODE_63_length_2518_cov_30.976161_1 # 129 # 413 # -1 # ID=63_1;partial=00;start_type=ATG;rbs_motif=GGAG/GAGG;rbs_spacer=5-10bp;gc_cont=0.393
#matched_seq:	32195	FM179322	Lactobacillus rhamnosus GG whole genome sequence, strain GG (ATCC 53103).	Lactobacillales	Conserved cytosolic protein	CAR86332	No	100.0
#input_seq:	NODE_17_length_80798_cov_20.540467_34 # 31612 # 31890 # -1 # ID=17_34;partial=00;start_type=ATG;rbs_motif=3Base/5BMM;rbs_spacer=13-15bp;gc_cont=0.470
#matched_seq:	30359	FM177140	Lactobacillus casei BL23 complete genome, strain BL23.	Lactobacillales	Putative uncharacterized protein	CAQ67830	No	100.0
#input_seq:	NODE_34_length_17364_cov_19.234496_13 # 11499 # 11777 # 1 # ID=34_13;partial=00;start_type=ATG;rbs_motif=AGGAGG;rbs_spacer=5-10bp;gc_cont=0.423
#matched_seq:	28537	CP001084	Lactobacillus casei str. Zhang, complete genome.	Lactobacillales	Prebacteriocin	ADK19548	No	100.0
#input_seq:	NODE_36_length_14365_cov_18.545793_3 # 3380 # 3658 # -1 # ID=36_3;partial=00;start_type=ATG;rbs_motif=AGGAGG;rbs_spacer=5-10bp;gc_cont=0.473
#matched_seq:	28537	CP001084	Lactobacillus casei str. Zhang, complete genome.	Lactobacillales	conserved hypothetical protein	ADK18064	No	100.0
#input_seq:	NODE_13_length_97741_cov_20.234454_42 # 50105 # 50374 # 1 # ID=13_42;partial=00;start_type=ATG;rbs_motif=GGA/GAG/AGG;rbs_spacer=5-10bp;gc_cont=0.489
#matched_seq:	28537	CP001084	Lactobacillus casei str. Zhang, complete genome.	Lactobacillales	conserved hypothetical protein	ADK17724	No	100.0
#input_seq:	NODE_1_length_195833_cov_18.377944_80 # 91127 # 91396 # -1 # ID=1_80;partial=00;start_type=ATG;rbs_motif=GGAG/GAGG;rbs_spacer=5-10bp;gc_cont=0.485
#matched_seq:	30359	FM177140	Lactobacillus casei BL23 complete genome, strain BL23.	Lactobacillales	Putative uncharacterized protein	CAQ66143	No	100.0
#input_seq:	NODE_1_length_195833_cov_18.377944_127 # 139338 # 139604 # -1 # ID=1_127;partial=00;start_type=ATG;rbs_motif=AGGA/GGAG/GAGG;rbs_spacer=11-12bp;gc_cont=0.404
#matched_seq:	28537	CP001084	Lactobacillus casei str. Zhang, complete genome.	Lactobacillales	ACT domain-containing protein	ADK18086	No	100.0
#input_seq:	NODE_6_length_137662_cov_18.857309_93 # 102318 # 102581 # 1 # ID=6_93;partial=00;start_type=ATG;rbs_motif=AGGA;rbs_spacer=5-10bp;gc_cont=0.508
#matched_seq:	30359	FM177140	Lactobacillus casei BL23 complete genome, strain BL23.	Lactobacillales	Putative uncharacterized protein	CAQ67508	No	100.0
#input_seq:	NODE_17_length_80798_cov_20.540467_61 # 65193 # 65456 # 1 # ID=17_61;partial=00;start_type=ATG;rbs_motif=GGAG/GAGG;rbs_spacer=5-10bp;gc_cont=0.455
#matched_seq:	28537	CP001084	Lactobacillus casei str. Zhang, complete genome.	Lactobacillales	conserved hypothetical protein	ADK19799	No	100.0
#input_seq:	NODE_8_length_133100_cov_17.154227_19 # 20661 # 20921 # -1 # ID=8_19;partial=00;start_type=ATG;rbs_motif=AGGAG;rbs_spacer=5-10bp;gc_cont=0.433
#matched_seq:	402	CP000423	Lactobacillus casei ATCC 334, complete genome.	Lactobacillales	Phosphoribosylformylglycinamidine (FGAM) synthase, PurS component	ABJ70525	No	100.0
#input_seq:	NODE_30_length_29362_cov_21.101830_24 # 23439 # 23699 # 1 # ID=30_24;partial=00;start_type=ATG;rbs_motif=GGAG/GAGG;rbs_spacer=5-10bp;gc_cont=0.556
#matched_seq:	28537	CP001084	Lactobacillus casei str. Zhang, complete genome.	Lactobacillales	conserved hypothetical protein	ADK17369	No	100.0
#input_seq:	NODE_3_length_153231_cov_15.623530_92 # 102954 # 103214 # -1 # ID=3_92;partial=00;start_type=ATG;rbs_motif=AGGAGG;rbs_spacer=5-10bp;gc_cont=0.464
#matched_seq:	402	CP000423	Lactobacillus casei ATCC 334, complete genome.	Lactobacillales	Small membrane protein	ABJ70070	No	100.0
#input_seq:	NODE_11_length_105408_cov_21.675488_47 # 50942 # 51202 # -1 # ID=11_47;partial=00;start_type=ATG;rbs_motif=GGAGG;rbs_spacer=5-10bp;gc_cont=0.402
#matched_seq:	28537	CP001084	Lactobacillus casei str. Zhang, complete genome.	Lactobacillales	conserved hypothetical protein	ADK20082	No	100.0
#input_seq:	NODE_29_length_30495_cov_20.666754_15 # 16537 # 16797 # -1 # ID=29_15;partial=00;start_type=ATG;rbs_motif=AGxAGG/AGGxGG;rbs_spacer=5-10bp;gc_cont=0.360
#matched_seq:	30359	FM177140	Lactobacillus casei BL23 complete genome, strain BL23.	Lactobacillales	Putative uncharacterized protein	CAQ65674	No	100.0
#input_seq:	NODE_5_length_142856_cov_17.239545_99 # 75837 # 76094 # 1 # ID=5_99;partial=00;start_type=ATG;rbs_motif=GGAGG;rbs_spacer=5-10bp;gc_cont=0.473
#matched_seq:	28537	CP001084	Lactobacillus casei str. Zhang, complete genome.	Lactobacillales	Small conserved protein	ADK18312	No	100.0
#input_seq:	NODE_24_length_43480_cov_16.930755_31 # 29847 # 30104 # -1 # ID=24_31;partial=00;start_type=ATG;rbs_motif=AGGAGG;rbs_spacer=5-10bp;gc_cont=0.450
#matched_seq:	28537	CP001084	Lactobacillus casei str. Zhang, complete genome.	Lactobacillales	conserved hypothetical protein	ADK19078	No	100.0
#input_seq:	NODE_6_length_137662_cov_18.857309_13 # 14912 # 15169 # 1 # ID=6_13;partial=00;start_type=GTG;rbs_motif=AGGAGG;rbs_spacer=5-10bp;gc_cont=0.453
#matched_seq:	28537	CP001084	Lactobacillus casei str. Zhang, complete genome.	Lactobacillales	conserved hypothetical protein	ADK19525	No	100.0
#input_seq:	NODE_11_length_105408_cov_21.675488_90 # 100907 # 101152 # 1 # ID=11_90;partial=00;start_type=ATG;rbs_motif=AGxAGG/AGGxGG;rbs_spacer=5-10bp;gc_cont=0.472
#matched_seq:	28537	CP001084	Lactobacillus casei str. Zhang, complete genome.	Lactobacillales	hypothetical protein	ADK20037	No	100.0
#input_seq:	NODE_18_length_80212_cov_16.080877_51 # 58775 # 59029 # -1 # ID=18_51;partial=00;start_type=ATG;rbs_motif=AGxAGG/AGGxGG;rbs_spacer=5-10bp;gc_cont=0.510
#matched_seq:	28537	CP001084	Lactobacillus casei str. Zhang, complete genome.	Lactobacillales	RNA-binding protein, KH domain	ADK18819	No	100.0
#input_seq:	NODE_10_length_107434_cov_21.487480_35 # 42894 # 43145 # 1 # ID=10_35;partial=00;start_type=ATG;rbs_motif=AGxAGG/AGGxGG;rbs_spacer=5-10bp;gc_cont=0.556
#matched_seq:	30359	FM177140	Lactobacillus casei BL23 complete genome, strain BL23.	Lactobacillales	Putative uncharacterized protein	CAQ65266	No	100.0
#input_seq:	NODE_29_length_30495_cov_20.666754_25 # 22084 # 22335 # -1 # ID=29_25;partial=00;start_type=ATG;rbs_motif=AGGAGG;rbs_spacer=5-10bp;gc_cont=0.492
#matched_seq:	30359	FM177140	Lactobacillus casei BL23 complete genome, strain BL23.	Lactobacillales	Putative uncharacterized protein	CAQ65685	No	100.0
#input_seq:	NODE_12_length_97754_cov_15.932150_1 # 225 # 473 # -1 # ID=12_1;partial=00;start_type=ATG;rbs_motif=AGGAG;rbs_spacer=5-10bp;gc_cont=0.406
#matched_seq:	28537	CP001084	Lactobacillus casei str. Zhang, complete genome.	Lactobacillales	DNA-directed RNA polymerase, subunit K/omega	ADK18847	No	100.0
#input_seq:	NODE_2_length_170499_cov_15.114573_12 # 16257 # 16505 # -1 # ID=2_12;partial=00;start_type=ATG;rbs_motif=AGGA;rbs_spacer=5-10bp;gc_cont=0.482
#matched_seq:	28537	CP001084	Lactobacillus casei str. Zhang, complete genome.	Lactobacillales	conserved hypothetical protein	ADK18760	No	100.0
#input_seq:	NODE_20_length_63718_cov_19.819975_34 # 28166 # 28414 # 1 # ID=20_34;partial=00;start_type=ATG;rbs_motif=GGAGG;rbs_spacer=5-10bp;gc_cont=0.470
#matched_seq:	28537	CP001084	Lactobacillus casei str. Zhang, complete genome.	Lactobacillales	conserved hypothetical protein	ADK19713	No	100.0
#input_seq:	NODE_29_length_30495_cov_20.666754_21 # 19798 # 20046 # 1 # ID=29_21;partial=00;start_type=ATG;rbs_motif=GGAGG;rbs_spacer=5-10bp;gc_cont=0.402
#matched_seq:	30359	FM177140	Lactobacillus casei BL23 complete genome, strain BL23.	Lactobacillales	Putative uncharacterized protein	CAQ65681	No	100.0
#input_seq:	NODE_4_length_145981_cov_18.451480_38 # 38143 # 38388 # -1 # ID=4_38;partial=00;start_type=ATG;rbs_motif=GGAGG;rbs_spacer=5-10bp;gc_cont=0.480
#matched_seq:	30359	FM177140	Lactobacillus casei BL23 complete genome, strain BL23.	Lactobacillales	Stimulator of FtsZ polymerization and component of cell-division Z-ring	CAQ65973	No	100.0
#input_seq:	NODE_18_length_80212_cov_16.080877_46 # 56187 # 56432 # -1 # ID=18_46;partial=00;start_type=ATG;rbs_motif=AGGAGG;rbs_spacer=5-10bp;gc_cont=0.427
#matched_seq:	28537	CP001084	Lactobacillus casei str. Zhang, complete genome.	Lactobacillales	conserved hypothetical protein	ADK18814	No	100.0
#input_seq:	NODE_18_length_80212_cov_16.080877_64 # 73822 # 74064 # -1 # ID=18_64;partial=00;start_type=ATG;rbs_motif=GGAGG;rbs_spacer=5-10bp;gc_cont=0.407
#matched_seq:	28537	CP001084	Lactobacillus casei str. Zhang, complete genome.	Lactobacillales	Acyl carrier protein	ADK18831	No	100.0
#input_seq:	NODE_27_length_38928_cov_17.618979_16 # 12036 # 12278 # -1 # ID=27_16;partial=00;start_type=ATG;rbs_motif=AGxAGG/AGGxGG;rbs_spacer=5-10bp;gc_cont=0.444
#matched_seq:	28537	CP001084	Lactobacillus casei str. Zhang, complete genome.	Lactobacillales	conserved hypothetical protein	ADK19384	No	100.0
#input_seq:	NODE_10_length_107434_cov_21.487480_92 # 100878 # 101120 # 1 # ID=10_92;partial=00;start_type=ATG;rbs_motif=GGAG/GAGG;rbs_spacer=5-10bp;gc_cont=0.461
#matched_seq:	30359	FM177140	Lactobacillus casei BL23 complete genome, strain BL23.	Lactobacillales	Putative uncharacterized protein	CAQ65316	No	100.0
#input_seq:	NODE_6_length_137662_cov_18.857309_53 # 56369 # 56611 # 1 # ID=6_53;partial=00;start_type=GTG;rbs_motif=AGxAGG/AGGxGG;rbs_spacer=5-10bp;gc_cont=0.440
#matched_seq:	28537	CP001084	Lactobacillus casei str. Zhang, complete genome.	Lactobacillales	conserved hypothetical protein	ADK19481	No	100.0
#input_seq:	NODE_16_length_85751_cov_16.547580_59 # 50313 # 50549 # -1 # ID=16_59;partial=00;start_type=ATG;rbs_motif=GGAG/GAGG;rbs_spacer=5-10bp;gc_cont=0.426
#matched_seq:	28537	CP001084	Lactobacillus casei str. Zhang, complete genome.	Lactobacillales	Predicted membrane protein	ADK18396	No	100.0
#input_seq:	NODE_29_length_30495_cov_20.666754_17 # 17491 # 17727 # -1 # ID=29_17;partial=00;start_type=GTG;rbs_motif=AGxAG;rbs_spacer=5-10bp;gc_cont=0.414
#matched_seq:	402	CP000423	Lactobacillus casei ATCC 334, complete genome.	Lactobacillales	hypothetical protein	ABJ69339	No	100.0
#input_seq:	NODE_10_length_107434_cov_21.487480_54 # 59670 # 59903 # 1 # ID=10_54;partial=00;start_type=GTG;rbs_motif=GGA/GAG/AGG;rbs_spacer=5-10bp;gc_cont=0.423
#matched_seq:	28537	CP001084	Lactobacillus casei str. Zhang, complete genome.	Lactobacillales	conserved hypothetical protein	ADK17479	No	100.0
#input_seq:	NODE_9_length_118307_cov_19.116669_12 # 6399 # 6632 # -1 # ID=9_12;partial=00;start_type=ATG;rbs_motif=AGGA;rbs_spacer=5-10bp;gc_cont=0.466
#matched_seq:	30359	FM177140	Lactobacillus casei BL23 complete genome, strain BL23.	Lactobacillales	Putative uncharacterized protein	CAQ67642	No	100.0
#input_seq:	NODE_30_length_29362_cov_21.101830_16 # 15725 # 15952 # -1 # ID=30_16;partial=00;start_type=ATG;rbs_motif=AGGA;rbs_spacer=5-10bp;gc_cont=0.439
#matched_seq:	28537	CP001084	Lactobacillus casei str. Zhang, complete genome.	Lactobacillales	Copper chaperone	ADK17378	No	100.0
#input_seq:	NODE_2_length_170499_cov_15.114573_73 # 80566 # 80793 # 1 # ID=2_73;partial=00;start_type=ATG;rbs_motif=AGGAGG;rbs_spacer=5-10bp;gc_cont=0.496
#matched_seq:	28537	CP001084	Lactobacillus casei str. Zhang, complete genome.	Lactobacillales	conserved hypothetical protein	ADK18697	No	100.0
#input_seq:	NODE_9_length_118307_cov_19.116669_71 # 67971 # 68192 # 1 # ID=9_71;partial=00;start_type=ATG;rbs_motif=GGAGG;rbs_spacer=5-10bp;gc_cont=0.446
#matched_seq:	28537	CP001084	Lactobacillus casei str. Zhang, complete genome.	Lactobacillales	conserved hypothetical protein	ADK19642	No	100.0
#input_seq:	NODE_30_length_29362_cov_21.101830_18 # 18174 # 18395 # 1 # ID=30_18;partial=00;start_type=ATG;rbs_motif=AGGA/GGAG/GAGG;rbs_spacer=11-12bp;gc_cont=0.419
#matched_seq:	28537	CP001084	Lactobacillus casei str. Zhang, complete genome.	Lactobacillales	conserved hypothetical protein	ADK17375	No	100.0
#input_seq:	NODE_16_length_85751_cov_16.547580_55 # 48550 # 48771 # -1 # ID=16_55;partial=00;start_type=ATG;rbs_motif=AGGAGG;rbs_spacer=5-10bp;gc_cont=0.455
#matched_seq:	28537	CP001084	Lactobacillus casei str. Zhang, complete genome.	Lactobacillales	conserved hypothetical protein	ADK18400	No	100.0
#input_seq:	NODE_7_length_135490_cov_21.142602_63 # 58645 # 58863 # -1 # ID=7_63;partial=00;start_type=ATG;rbs_motif=AGxAGG/AGGxGG;rbs_spacer=5-10bp;gc_cont=0.452
#matched_seq:	28537	CP001084	Lactobacillus casei str. Zhang, complete genome.	Lactobacillales	conserved hypothetical protein	ADK19955	No	100.0
#input_seq:	NODE_9_length_118307_cov_19.116669_11 # 6187 # 6402 # -1 # ID=9_11;partial=00;start_type=ATG;rbs_motif=AGGAG;rbs_spacer=5-10bp;gc_cont=0.449
#matched_seq:	30359	FM177140	Lactobacillus casei BL23 complete genome, strain BL23.	Lactobacillales	Putative uncharacterized protein	CAQ67641	No	100.0
#input_seq:	NODE_5_length_142856_cov_17.239545_88 # 62446 # 62658 # -1 # ID=5_88;partial=00;start_type=ATG;rbs_motif=3Base/5BMM;rbs_spacer=13-15bp;gc_cont=0.423
#matched_seq:	402	CP000423	Lactobacillus casei ATCC 334, complete genome.	Lactobacillales	Growth regulator	ABJ69904	No	100.0
#input_seq:	NODE_5_length_142856_cov_17.239545_143 # 121337 # 121546 # 1 # ID=5_143;partial=00;start_type=ATG;rbs_motif=AGxAGG/AGGxGG;rbs_spacer=5-10bp;gc_cont=0.438
#matched_seq:	28537	CP001084	Lactobacillus casei str. Zhang, complete genome.	Lactobacillales	conserved hypothetical protein	ADK18266	No	100.0
#input_seq:	NODE_5_length_142856_cov_17.239545_98 # 75612 # 75821 # 1 # ID=5_98;partial=00;start_type=ATG;rbs_motif=AGGAGG;rbs_spacer=5-10bp;gc_cont=0.510
#matched_seq:	28537	CP001084	Lactobacillus casei str. Zhang, complete genome.	Lactobacillales	conserved hypothetical protein	ADK18313	No	100.0
#input_seq:	NODE_11_length_105408_cov_21.675488_37 # 35323 # 35532 # 1 # ID=11_37;partial=00;start_type=ATG;rbs_motif=AGGAG;rbs_spacer=5-10bp;gc_cont=0.352
#matched_seq:	28537	CP001084	Lactobacillus casei str. Zhang, complete genome.	Lactobacillales	hypothetical protein	ADK20094	No	100.0
#input_seq:	NODE_10_length_107434_cov_21.487480_88 # 98772 # 98978 # -1 # ID=10_88;partial=00;start_type=TTG;rbs_motif=AGGAGG;rbs_spacer=5-10bp;gc_cont=0.430
#matched_seq:	28537	CP001084	Lactobacillus casei str. Zhang, complete genome.	Lactobacillales	conserved hypothetical protein	ADK17511	No	100.0
#input_seq:	NODE_6_length_137662_cov_18.857309_12 # 14635 # 14841 # 1 # ID=6_12;partial=00;start_type=ATG;rbs_motif=AGxAGG/AGGxGG;rbs_spacer=11-12bp;gc_cont=0.478
#matched_seq:	28537	CP001084	Lactobacillus casei str. Zhang, complete genome.	Lactobacillales	conserved hypothetical protein	ADK19526	No	100.0
#input_seq:	NODE_10_length_107434_cov_21.487480_98 # 104443 # 104640 # 1 # ID=10_98;partial=00;start_type=ATG;rbs_motif=AGGAG;rbs_spacer=5-10bp;gc_cont=0.525
#matched_seq:	28537	CP001084	Lactobacillus casei str. Zhang, complete genome.	Lactobacillales	conserved hypothetical protein	ADK17521	No	100.0
#input_seq:	NODE_20_length_63718_cov_19.819975_28 # 22147 # 22344 # 1 # ID=20_28;partial=00;start_type=ATG;rbs_motif=AGGA/GGAG/GAGG;rbs_spacer=11-12bp;gc_cont=0.561
#matched_seq:	28537	CP001084	Lactobacillus casei str. Zhang, complete genome.	Lactobacillales	hypothetical protein	ADK19720	No	100.0
#input_seq:	NODE_15_length_91441_cov_18.917986_75 # 90817 # 91011 # -1 # ID=15_75;partial=00;start_type=ATG;rbs_motif=GGAGG;rbs_spacer=5-10bp;gc_cont=0.436
#matched_seq:	28537	CP001084	Lactobacillus casei str. Zhang, complete genome.	Lactobacillales	conserved hypothetical protein	ADK17895	No	100.0
#input_seq:	NODE_10_length_107434_cov_21.487480_93 # 101117 # 101311 # 1 # ID=10_93;partial=00;start_type=ATG;rbs_motif=None;rbs_spacer=None;gc_cont=0.472
#matched_seq:	28537	CP001084	Lactobacillus casei str. Zhang, complete genome.	Lactobacillales	conserved hypothetical protein	ADK17516	No	100.0
#input_seq:	NODE_4_length_145981_cov_18.451480_94 # 94545 # 94739 # -1 # ID=4_94;partial=00;start_type=ATG;rbs_motif=AGGAG;rbs_spacer=5-10bp;gc_cont=0.431
#matched_seq:	28537	CP001084	Lactobacillus casei str. Zhang, complete genome.	Lactobacillales	conserved hypothetical protein	ADK17955	No	100.0
#input_seq:	NODE_5_length_142856_cov_17.239545_117 # 93158 # 93352 # 1 # ID=5_117;partial=00;start_type=ATG;rbs_motif=AGGAG;rbs_spacer=5-10bp;gc_cont=0.467
#matched_seq:	402	CP000423	Lactobacillus casei ATCC 334, complete genome.	Lactobacillales	hypothetical protein	ABJ69865	No	100.0
#input_seq:	NODE_9_length_118307_cov_19.116669_24 # 21532 # 21723 # 1 # ID=9_24;partial=00;start_type=ATG;rbs_motif=AGGAGG;rbs_spacer=5-10bp;gc_cont=0.490
#matched_seq:	28537	CP001084	Lactobacillus casei str. Zhang, complete genome.	Lactobacillales	hypothetical protein	ADK19591	No	100.0
#input_seq:	NODE_8_length_133100_cov_17.154227_27 # 28194 # 28385 # -1 # ID=8_27;partial=00;start_type=ATG;rbs_motif=GGAG/GAGG;rbs_spacer=5-10bp;gc_cont=0.453
#matched_seq:	28537	CP001084	Lactobacillus casei str. Zhang, complete genome.	Lactobacillales	conserved hypothetical protein	ADK18978	No	100.0
#input_seq:	NODE_9_length_118307_cov_19.116669_7 # 3916 # 4107 # -1 # ID=9_7;partial=00;start_type=ATG;rbs_motif=GGAGG;rbs_spacer=5-10bp;gc_cont=0.516
#matched_seq:	402	CP000423	Lactobacillus casei ATCC 334, complete genome.	Lactobacillales	hypothetical protein	ABJ71139	No	100.0
#input_seq:	NODE_14_length_95637_cov_20.217956_74 # 79475 # 79663 # 1 # ID=14_74;partial=00;start_type=ATG;rbs_motif=AGGAG;rbs_spacer=5-10bp;gc_cont=0.434
#matched_seq:	28537	CP001084	Lactobacillus casei str. Zhang, complete genome.	Lactobacillales	conserved hypothetical protein	ADK17596	No	100.0
#input_seq:	NODE_2_length_170499_cov_15.114573_7 # 9095 # 9277 # 1 # ID=2_7;partial=00;start_type=ATG;rbs_motif=GGAGG;rbs_spacer=5-10bp;gc_cont=0.503
#matched_seq:	30359	FM177140	Lactobacillus casei BL23 complete genome, strain BL23.	Lactobacillales	Putative uncharacterized protein	CAQ66843	No	100.0
#input_seq:	NODE_11_length_105408_cov_21.675488_10 # 8754 # 8936 # 1 # ID=11_10;partial=00;start_type=ATG;rbs_motif=GGAGG;rbs_spacer=5-10bp;gc_cont=0.454
#matched_seq:	28537	CP001084	Lactobacillus casei str. Zhang, complete genome.	Lactobacillales	hypothetical protein	ADK17320	No	100.0
#input_seq:	NODE_16_length_85751_cov_16.547580_40 # 35241 # 35423 # -1 # ID=16_40;partial=00;start_type=ATG;rbs_motif=AGGAGG;rbs_spacer=5-10bp;gc_cont=0.415
#matched_seq:	28537	CP001084	Lactobacillus casei str. Zhang, complete genome.	Lactobacillales	conserved hypothetical protein	ADK18414	No	100.0
#input_seq:	NODE_12_length_97754_cov_15.932150_102 # 94348 # 94530 # 1 # ID=12_102;partial=00;start_type=ATG;rbs_motif=GGA/GAG/AGG;rbs_spacer=5-10bp;gc_cont=0.492
#matched_seq:	402	CP000423	Lactobacillus casei ATCC 334, complete genome.	Lactobacillales	hypothetical protein	ABJ70503	No	100.0
#input_seq:	NODE_4_length_145981_cov_18.451480_129 # 130807 # 130986 # -1 # ID=4_129;partial=00;start_type=ATG;rbs_motif=GGA/GAG/AGG;rbs_spacer=5-10bp;gc_cont=0.461
#matched_seq:	28537	CP001084	Lactobacillus casei str. Zhang, complete genome.	Lactobacillales	conserved hypothetical protein	ADK17914	No	100.0
#input_seq:	NODE_18_length_80212_cov_16.080877_47 # 56465 # 56641 # -1 # ID=18_47;partial=00;start_type=ATG;rbs_motif=GGAG/GAGG;rbs_spacer=5-10bp;gc_cont=0.497
#matched_seq:	28537	CP001084	Lactobacillus casei str. Zhang, complete genome.	Lactobacillales	conserved hypothetical protein	ADK18815	No	100.0
#input_seq:	NODE_11_length_105408_cov_21.675488_46 # 50755 # 50931 # -1 # ID=11_46;partial=00;start_type=ATG;rbs_motif=GGAG/GAGG;rbs_spacer=5-10bp;gc_cont=0.452
#matched_seq:	30359	FM177140	Lactobacillus casei BL23 complete genome, strain BL23.	Lactobacillales	Putative uncharacterized protein	CAQ68159	No	100.0
#input_seq:	NODE_54_length_3832_cov_26.845344_2 # 2335 # 2511 # 1 # ID=54_2;partial=00;start_type=ATG;rbs_motif=GGAG/GAGG;rbs_spacer=5-10bp;gc_cont=0.452
#matched_seq:	32197	FM179324	Lactobacillus rhamnosus Lc 705 plasmid sequence, strain Lc 705.	Lactobacillales	Conserved protein	CAR91807	No	100.0
#input_seq:	NODE_9_length_118307_cov_19.116669_1 # 327 # 500 # -1 # ID=9_1;partial=00;start_type=ATG;rbs_motif=AGGAGG;rbs_spacer=5-10bp;gc_cont=0.448
#matched_seq:	30359	FM177140	Lactobacillus casei BL23 complete genome, strain BL23.	Lactobacillales	Putative uncharacterized protein	CAQ67629	No	100.0
#input_seq:	NODE_6_length_137662_cov_18.857309_62 # 66244 # 66414 # 1 # ID=6_62;partial=00;start_type=ATG;rbs_motif=AGGAG;rbs_spacer=5-10bp;gc_cont=0.433
#matched_seq:	28537	CP001084	Lactobacillus casei str. Zhang, complete genome.	Lactobacillales	Preprotein translocase subunit SecE	ADK19471	No	100.0
#input_seq:	NODE_16_length_85751_cov_16.547580_57 # 49079 # 49249 # -1 # ID=16_57;partial=00;start_type=ATG;rbs_motif=AGGAG;rbs_spacer=5-10bp;gc_cont=0.409
#matched_seq:	28537	CP001084	Lactobacillus casei str. Zhang, complete genome.	Lactobacillales	conserved hypothetical protein	ADK18398	No	100.0
#input_seq:	NODE_8_length_133100_cov_17.154227_77 # 84247 # 84414 # -1 # ID=8_77;partial=00;start_type=ATG;rbs_motif=GGAG/GAGG;rbs_spacer=5-10bp;gc_cont=0.435
#matched_seq:	28537	CP001084	Lactobacillus casei str. Zhang, complete genome.	Lactobacillales	conserved hypothetical protein	ADK19038	No	100.0
#input_seq:	NODE_14_length_95637_cov_20.217956_75 # 79866 # 80030 # 1 # ID=14_75;partial=00;start_type=ATG;rbs_motif=GGAGG;rbs_spacer=5-10bp;gc_cont=0.424
#matched_seq:	28537	CP001084	Lactobacillus casei str. Zhang, complete genome.	Lactobacillales	conserved hypothetical protein	ADK17594	No	100.0
#input_seq:	NODE_4_length_145981_cov_18.451480_42 # 39964 # 40125 # -1 # ID=4_42;partial=00;start_type=ATG;rbs_motif=AGxAGG/AGGxGG;rbs_spacer=5-10bp;gc_cont=0.407
#matched_seq:	28537	CP001084	Lactobacillus casei str. Zhang, complete genome.	Lactobacillales	conserved hypothetical protein	ADK18013	No	100.0
#input_seq:	NODE_11_length_105408_cov_21.675488_93 # 103686 # 103847 # -1 # ID=11_93;partial=00;start_type=GTG;rbs_motif=GGAG/GAGG;rbs_spacer=5-10bp;gc_cont=0.543
#matched_seq:	28537	CP001084	Lactobacillus casei str. Zhang, complete genome.	Lactobacillales	hypothetical protein	ADK20034	No	100.0
#input_seq:	NODE_65_length_2122_cov_21.546366_2 # 1861 # 2013 # 1 # ID=65_2;partial=00;start_type=ATG;rbs_motif=AGGAG;rbs_spacer=5-10bp;gc_cont=0.451
#matched_seq:	402	CP000423	Lactobacillus casei ATCC 334, complete genome.	Lactobacillales	Predicted holin-like toxin	ABJ71378	No	100.0
#input_seq:	NODE_13_length_97741_cov_20.234454_52 # 59955 # 60107 # -1 # ID=13_52;partial=00;start_type=ATG;rbs_motif=AGGAGG;rbs_spacer=5-10bp;gc_cont=0.444
#matched_seq:	28537	CP001084	Lactobacillus casei str. Zhang, complete genome.	Lactobacillales	conserved hypothetical protein	ADK17715	No	100.0
#input_seq:	NODE_9_length_118307_cov_19.116669_38 # 34742 # 34891 # 1 # ID=9_38;partial=00;start_type=ATG;rbs_motif=GGAG/GAGG;rbs_spacer=5-10bp;gc_cont=0.453
#matched_seq:	28537	CP001084	Lactobacillus casei str. Zhang, complete genome.	Lactobacillales	conserved hypothetical protein	ADK19608	No	100.0
#input_seq:	NODE_10_length_107434_cov_21.487480_70 # 78347 # 78493 # -1 # ID=10_70;partial=00;start_type=ATG;rbs_motif=AGGAGG;rbs_spacer=5-10bp;gc_cont=0.469
#matched_seq:	28537	CP001084	Lactobacillus casei str. Zhang, complete genome.	Lactobacillales	conserved hypothetical protein	ADK17495	No	100.0
#input_seq:	NODE_16_length_85751_cov_16.547580_86 # 78679 # 78825 # -1 # ID=16_86;partial=00;start_type=ATG;rbs_motif=GGAG/GAGG;rbs_spacer=5-10bp;gc_cont=0.381
#matched_seq:	28537	CP001084	Lactobacillus casei str. Zhang, complete genome.	Lactobacillales	conserved hypothetical protein	ADK18366	No	100.0
#input_seq:	NODE_17_length_80798_cov_20.540467_30 # 29705 # 29851 # 1 # ID=17_30;partial=00;start_type=ATG;rbs_motif=AGGAG;rbs_spacer=5-10bp;gc_cont=0.415
#matched_seq:	28537	CP001084	Lactobacillus casei str. Zhang, complete genome.	Lactobacillales	conserved hypothetical protein	ADK19765	No	100.0
#input_seq:	NODE_4_length_145981_cov_18.451480_135 # 135450 # 135593 # -1 # ID=4_135;partial=00;start_type=ATG;rbs_motif=GGAG/GAGG;rbs_spacer=5-10bp;gc_cont=0.424
#matched_seq:	28537	CP001084	Lactobacillus casei str. Zhang, complete genome.	Lactobacillales	conserved hypothetical protein	ADK17905	No	100.0
#input_seq:	NODE_9_length_118307_cov_19.116669_18 # 12804 # 12947 # -1 # ID=9_18;partial=00;start_type=ATG;rbs_motif=GGAG/GAGG;rbs_spacer=5-10bp;gc_cont=0.444
#matched_seq:	30359	FM177140	Lactobacillus casei BL23 complete genome, strain BL23.	Lactobacillales	Putative uncharacterized protein	CAQ67648	No	100.0
#input_seq:	NODE_34_length_17364_cov_19.234496_5 # 3846 # 3983 # 1 # ID=34_5;partial=00;start_type=ATG;rbs_motif=AGGAGG;rbs_spacer=5-10bp;gc_cont=0.355
#matched_seq:	402	CP000423	Lactobacillus casei ATCC 334, complete genome.	Lactobacillales	hypothetical protein	ABJ71126	No	100.0
#input_seq:	NODE_8_length_133100_cov_17.154227_85 # 90959 # 91090 # -1 # ID=8_85;partial=00;start_type=GTG;rbs_motif=AGxAGG/AGGxGG;rbs_spacer=5-10bp;gc_cont=0.402
#matched_seq:	30359	FM177140	Lactobacillus casei BL23 complete genome, strain BL23.	Lactobacillales	Orf43	CAQ66427	No	100.0
#input_seq:	NODE_13_length_97741_cov_20.234454_23 # 23661 # 23789 # 1 # ID=13_23;partial=00;start_type=ATG;rbs_motif=AGGA/GGAG/GAGG;rbs_spacer=11-12bp;gc_cont=0.473
#matched_seq:	28537	CP001084	Lactobacillus casei str. Zhang, complete genome.	Lactobacillales	hypothetical protein	ADK17741	No	100.0
#input_seq:	NODE_19_length_78539_cov_17.514921_1 # 345 # 464 # 1 # ID=19_1;partial=00;start_type=ATG;rbs_motif=AGGAGG;rbs_spacer=5-10bp;gc_cont=0.458
#matched_seq:	28537	CP001084	Lactobacillus casei str. Zhang, complete genome.	Lactobacillales	conserved hypothetical protein	ADK19334	No	100.0
#input_seq:	NODE_6_length_137662_cov_18.857309_43 # 47354 # 47461 # 1 # ID=6_43;partial=00;start_type=ATG;rbs_motif=AGGA;rbs_spacer=5-10bp;gc_cont=0.398
#matched_seq:	28537	CP001084	Lactobacillus casei str. Zhang, complete genome.	Lactobacillales	conserved hypothetical protein	ADK19493	No	100.0
#input_seq:	NODE_22_length_57147_cov_16.337040_16 # 15017 # 15118 # -1 # ID=22_16;partial=00;start_type=ATG;rbs_motif=GGAGG;rbs_spacer=5-10bp;gc_cont=0.500
#matched_seq:	402	CP000423	Lactobacillus casei ATCC 334, complete genome.	Lactobacillales	hypothetical protein	ABJ70656	No	100.0
#input_seq:	NODE_29_length_30495_cov_20.666754_27 # 22757 # 22849 # 1 # ID=29_27;partial=00;start_type=ATG;rbs_motif=AGxAGG/AGGxGG;rbs_spacer=5-10bp;gc_cont=0.473
#matched_seq:	402	CP000423	Lactobacillus casei ATCC 334, complete genome.	Lactobacillales	hypothetical protein	ABJ69351	No	100.0

## Sheet: ResFinder
# ResFinder phenotype results.
# Sample: Lactocaseibacillus_paracasei_2LB.fasta
#
# The phenotype 'No resistance' should be interpreted with
# caution, as it only means that nothing in the used
# database indicate resistance, but resistance could exist
# from 'unknown' or not yet implemented sources.
#
# The 'Match' column stores one of the integers 0, 1, 2, 3.
# 0: No match found
# 1: Match < 100% ID AND match length < ref length
# 2: Match = 100% ID AND match length < ref length
# 3: Match = 100% ID AND match length = ref length
# If several hits causing the same resistance are found,
# the highest number will be stored in the 'Match' column.
# Antimicrobial	Class	WGS-predicted phenotype	Match	Genetic background
gentamicin	aminoglycoside	No resistance	0
tobramycin	aminoglycoside	No resistance	0
streptomycin	aminoglycoside	No resistance	0
amikacin	aminoglycoside	No resistance	0
isepamicin	aminoglycoside	No resistance	0
dibekacin	aminoglycoside	No resistance	0
kanamycin	aminoglycoside	No resistance	0
neomycin	aminoglycoside	No resistance	0
lividomycin	aminoglycoside	No resistance	0
paromomycin	aminoglycoside	No resistance	0
ribostamycin	aminoglycoside	No resistance	0
unknown aminoglycoside	aminoglycoside	No resistance	0
butiromycin	aminoglycoside	No resistance	0
butirosin	aminoglycoside	No resistance	0
hygromycin	aminoglycoside	No resistance	0
netilmicin	aminoglycoside	No resistance	0
apramycin	aminoglycoside	No resistance	0
sisomicin	aminoglycoside	No resistance	0
arbekacin	aminoglycoside	No resistance	0
kasugamycin	aminoglycoside	No resistance	0
astromicin	aminoglycoside	No resistance	0
fortimicin	aminoglycoside	No resistance	0
spectinomycin	aminocyclitol	No resistance	0
fluoroquinolone	quinolone	No resistance	0
ciprofloxacin	quinolone	No resistance	0
unknown quinolone	quinolone	No resistance	0
nalidixic acid	quinolone	No resistance	0
amoxicillin	beta-lactam	No resistance	0
amoxicillin+clavulanic acid	beta-lactam	No resistance	0
ampicillin	beta-lactam	No resistance	0
ampicillin+clavulanic acid	beta-lactam	No resistance	0
cefepime	beta-lactam	No resistance	0
cefixime	beta-lactam	No resistance	0
cefotaxime	beta-lactam	No resistance	0
cefoxitin	beta-lactam	No resistance	0
ceftazidime	beta-lactam	No resistance	0
ertapenem	beta-lactam	No resistance	0
imipenem	beta-lactam	No resistance	0
meropenem	beta-lactam	No resistance	0
piperacillin	beta-lactam	No resistance	0
piperacillin+tazobactam	beta-lactam	No resistance	0
unknown beta-lactam	beta-lactam	No resistance	0
aztreonam	beta-lactam	No resistance	0
cefotaxime+clavulanic acid	beta-lactam	No resistance	0
temocillin	beta-lactam	No resistance	0
ticarcillin	beta-lactam	No resistance	0
ceftazidime+avibactam	beta-lactam	No resistance	0
penicillin	beta-lactam	No resistance	0
ceftriaxone	beta-lactam	No resistance	0
ticarcillin+clavulanic acid	beta-lactam	No resistance	0
cephalothin	beta-lactam	No resistance	0
cephalotin	beta-lactam	No resistance	0
piperacillin+clavulanic acid	beta-lactam	No resistance	0
ceftiofur	under_development	No resistance	0
sulfamethoxazole	folate pathway antagonist	No resistance	0
trimethoprim	folate pathway antagonist	No resistance	0
fosfomycin	fosfomycin	No resistance	0
vancomycin	glycopeptide	No resistance	0
teicoplanin	glycopeptide	No resistance	0
bleomycin	glycopeptide	No resistance	0
lincomycin	lincosamide	No resistance	0
clindamycin	lincosamide	No resistance	0
dalfopristin	streptogramin a	No resistance	0
pristinamycin iia	streptogramin a	No resistance	0
virginiamycin m	streptogramin a	No resistance	0
quinupristin+dalfopristin	streptogramin a	No resistance	0
tiamulin	pleuromutilin	No resistance	0
carbomycin	macrolide	No resistance	0
erythromycin	macrolide	No resistance	0
azithromycin	macrolide	No resistance	0
oleandomycin	macrolide	No resistance	0
spiramycin	macrolide	No resistance	0
tylosin	macrolide	No resistance	0
telithromycin	macrolide	No resistance	0
tetracycline	tetracycline	No resistance	0
doxycycline	tetracycline	No resistance	0
minocycline	tetracycline	No resistance	0
tigecycline	tetracycline	No resistance	0
quinupristin	streptogramin b	No resistance	0
pristinamycin ia	streptogramin b	No resistance	0
virginiamycin s	streptogramin b	No resistance	0
linezolid	oxazolidinone	No resistance	0
chloramphenicol	amphenicol	No resistance	0
florfenicol	amphenicol	No resistance	0
colistin	polymyxin	No resistance	0
fusidic acid	steroid antibacterial	No resistance	0
mupirocin	pseudomonic acid	No resistance	0
rifampicin	rifamycin	No resistance	0
metronidazole	nitroimidazole	No resistance	0
narasin	ionophores	No resistance	0
salinomycin	ionophores	No resistance	0
maduramicin	ionophores	No resistance	0

## Sheet: RGI 6.0.5, CARD 4.0.1
						RGI 6.0.5, CARD 4.0.1 results
ORF_ID	Contig	Start	Stop	Orientation	Cut_Off	Pass_Bitscore	Best_Hit_Bitscore	Best_Hit_ARO	Best_Identities	ARO	Model_type	SNPs_in_Best_Hit_ARO	Other_SNPs	Drug Class	Resistance Mechanism	AMR Gene Family	Predicted_DNA	Predicted_Protein	CARD_Protein_Sequence	Percentage Length of Reference Sequence	ID	Model_ID	Nudged	Note	Hit_Start	Hit_End	Antibiotic	AST_Source
NODE_7_length_135490_cov_21.142602_86 # 79682 # 80002 # -1 # ID=7_86;partial=00;start_type=ATG;rbs_motif=AGGAG;rbs_spacer=5-10bp;gc_cont=0.455	NODE_7_length_135490_cov_21.142602	79682	80002	-	Strict	75	76.6	qacJ	38.24	3007014	protein homolog model	n/a	n/a	disinfecting agents and antiseptics	antibiotic efflux	small multidrug resistance (SMR) antibiotic efflux pump	ATGCAGTGGTTCTATTTAGTTTTAGCAGGTGGATTTGAAGTCGTTTGGGCAACTTTTATGAAAATGTCGCATGGTTTTAGTCGTTTGGGATTTACGTTAGCAACTTTGGCGGGGATGGTTTTAAGCTTTTGGTTCTTGGCCCTTGCCGTTAAACATCTGCCATTAAGCTTGGCATACCCGGTTTGGACCGGGATCGGCGCTGTTGGGTCGATTATTGTTGGCGTGGTCTTGTTTAAAGATCAACTGCAACCAGCGACTTGGTTCTTCATCGCACTGCTTGTGATTGGGATCATTGGAATTAAAGTGACGAGCGGCGATTAA	MQWFYLVLAGGFEVVWATFMKMSHGFSRLGFTLATLAGMVLSFWFLALAVKHLPLSLAYPVWTGIGAVGSIIVGVVLFKDQLQPATWFFIALLVIGIIGIKVTSGD	MPYLYLVIAIITEIIGTSFLKTAEGFTKLWPTLGTLISFGICFYFLSVTMKYLPLNVSYATWAGLGLVLTTIVSVVIFKESVNLISIFSIILIIIGVVLLNVFGSSH	99.07	gnl|BL_ORD_ID|4668|hsp_num:0	5730			0	306	benzalkonium chloride
